# Supplementary material for: Experimental manipulation of selfish genetic elements links genes to microbial community function
Source: Philos Trans R Soc Lond B Biol Sci. 2020 Mar 23;375(1798):20190681. doi: 10.1098/rstb.2019.0681 (PMC7133536; doi:10.1098/rstb.2019.0681)
Supplement: Supplementary tables [file rstb20190681supp2.xlsx]

## Sheet: 1 - RDP # Hits - Genera
Community	Timepoint	# Weeks	Regime	Abbreviation		domain	phylum	className	order	family	genus	T0_1	T1H1	T2H1	T3H1	T4H1	T10H1	T16H1	T20H1	T24H1		domain	phylum	className	order	family	genus	T0_2	T1H2	T2H2	T3H2	T4H2	T10H2	T16H2	T20H2	T24H2		domain	phylum	className	order	family	genus	T0_3	T1H3	T2H3	T3H3	T4H3	T10H3
1	0	0	----	T0_1		Bacteria	Actinobacteria	Actinobacteria (class)	Actinomycetales	Intrasporangiaceae	Terrabacter	0	0	0	0	0	0	0	79	848		Bacteria	unclassified (derived from Bacteria)	unclassified (derived from Bacteria)	unclassified (derived from Bacteria)	unclassified (derived from Bacteria)	unclassified (derived from Bacteria)	1685	1927	4615	2569	7504	274	2141	4293	2126		Bacteria	unclassified (derived from Bacteria)	unclassified (derived from Bacteria)	unclassified (derived from Bacteria)	unclassified (derived from Bacteria)	unclassified (derived from Bacteria)	2785	5070	3747	2101	4825	1429
1	1	2	Horizontal	T1H1		Bacteria	Actinobacteria	Actinobacteria (class)	Actinomycetales	Intrasporangiaceae	Tetrasphaera	6	1	0	0	0	0	0	84	617		Bacteria	Actinobacteria	Actinobacteria (class)	Actinomycetales	Intrasporangiaceae	Terrabacter	0	1	0	0	0	0	0	140	1155		Bacteria	Bacteroidetes	Cytophagia	Cytophagales	Cytophagaceae	Cytophaga	43	1064	1053	546	1788	247
1	2	4	Horizontal	T2H1		Bacteria	unclassified (derived from Bacteria)	unclassified (derived from Bacteria)	unclassified (derived from Bacteria)	unclassified (derived from Bacteria)	unclassified (derived from Bacteria)	5692	3167	61	375	345	643	4314	6333	494		Bacteria	Proteobacteria	Gammaproteobacteria	Pseudomonadales	Pseudomonadaceae	Pseudomonas	22	317	64	46	26	12	673	1701	990		Bacteria	Bacteroidetes	Cytophagia	Cytophagales	Flammeovirgaceae	Flexithrix	8	668	664	267	1359	184
1	3	6	Horizontal	T3H1		Bacteria	Actinobacteria	Actinobacteria (class)	Actinomycetales	Dermatophilaceae	Dermatophilus	0	0	0	0	0	0	0	29	490		Bacteria	Actinobacteria	Actinobacteria (class)	Actinomycetales	Intrasporangiaceae	Tetrasphaera	1	1	0	0	0	0	0	90	778		Bacteria	Bacteroidetes	Sphingobacteria	Sphingobacteriales	Sphingobacteriaceae	Sphingobacterium	175	473	253	61	68	91
1	4	8	Horizontal	T4H1		Bacteria	Actinobacteria	Actinobacteria (class)	Actinomycetales	Intrasporangiaceae	Janibacter	1	0	0	0	0	0	0	29	356		Bacteria	Proteobacteria	Betaproteobacteria	Nitrosomonadales	Nitrosomonadaceae	Nitrosomonas	714	160	17	1	23	38	240	1442	413		Bacteria	Bacteroidetes	Sphingobacteria	Sphingobacteriales	Sphingobacteriaceae	Pedobacter	96	424	118	94	246	62
1	10	20	Horizontal	T10H1		Bacteria	Actinobacteria	Actinobacteria (class)	Actinomycetales	Streptomycetaceae	Streptomyces	2	0	0	0	0	0	1	11	338		Bacteria	Actinobacteria	Actinobacteria (class)	Actinomycetales	Microbacteriaceae	Curtobacterium	0	0	0	0	0	0	0	39	392		unclassified sequences	unclassified (derived from unclassified sequences)	unclassified (derived from unclassified sequences)	unclassified (derived from unclassified sequences)	unclassified (derived from unclassified sequences)	unclassified (derived from unclassified sequences)	38	608	555	231	594	95
1	16	32	Horizontal	T16H1		Bacteria	Actinobacteria	Actinobacteria (class)	Actinomycetales	Microbacteriaceae	Curtobacterium	4	0	0	0	0	0	0	29	309		Bacteria	Proteobacteria	Gammaproteobacteria	Xanthomonadales	Xanthomonadaceae	Xanthomonas	454	518	260	68	395	18	226	364	211		Bacteria	Proteobacteria	Gammaproteobacteria	Pseudomonadales	Pseudomonadaceae	Cellvibrio	36	167	175	109	314	63
1	20	40	Horizontal	T20H1		Bacteria	Actinobacteria	Actinobacteria (class)	Actinomycetales	Geodermatophilaceae	Geodermatophilus	0	0	0	0	0	0	0	1	255		Bacteria	Actinobacteria	Actinobacteria (class)	Actinomycetales	Intrasporangiaceae	Serinicoccus	0	0	0	0	0	0	0	4	194		Bacteria	Proteobacteria	Gammaproteobacteria	Pseudomonadales	Pseudomonadaceae	Pseudomonas	12	113	260	137	276	117
1	24	48	Horizontal	T24H1		Bacteria	Bacteroidetes	Bacteroidia	Bacteroidales	Porphyromonadaceae	Parabacteroides	6	3	1	0	1	0	23	38	145		Bacteria	Actinobacteria	Actinobacteria (class)	Actinomycetales	Intrasporangiaceae	Janibacter	0	0	0	3	1	0	0	12	170		Bacteria	Bacteroidetes	Cytophagia	Cytophagales	Cytophagaceae	Hymenobacter	30	78	66	29	51	40
2	0	0	----	T0_2		Bacteria	Bacteroidetes	Bacteroidia	Bacteroidales	Rikenellaceae	Alistipes	4	9	0	4	2	0	8	22	129		Bacteria	Actinobacteria	Actinobacteria (class)	Actinomycetales	Streptomycetaceae	Streptomyces	4	0	0	0	0	0	0	14	155		Bacteria	Firmicutes	Bacilli	Bacillales	Paenibacillaceae	Paenibacillus	8	101	49	35	41	34
2	1	2	Horizontal	T1H2		Bacteria	Actinobacteria	Actinobacteria (class)	Actinomycetales	Micrococcaceae	Nesterenkonia	1	0	0	0	0	0	0	1	104		Bacteria	Bacteroidetes	Bacteroidia	Bacteroidales	Porphyromonadaceae	Parabacteroides	0	0	1	8	0	0	1	23	114		Bacteria	Bacteroidetes	Sphingobacteria	Sphingobacteriales	unclassified (derived from Sphingobacteriales)	Chitinophaga	42	126	65	28	71	27
2	2	4	Horizontal	T2H2		Bacteria	Actinobacteria	Actinobacteria (class)	unclassified (derived from Actinobacteria (class))	unclassified (derived from Actinobacteria (class))	unclassified (derived from Actinobacteria (class))	0	0	0	0	0	0	0	4	93		Bacteria	Actinobacteria	Actinobacteria (class)	Actinomycetales	Promicromonosporaceae	Cellulosimicrobium	0	2	0	0	0	0	0	9	108		Bacteria	Bacteroidetes	Cytophagia	Cytophagales	Cytophagaceae	Marinoscillum	9	249	251	34	281	54
2	3	6	Horizontal	T3H2		Bacteria	Actinobacteria	Actinobacteria (class)	Actinomycetales	Frankiaceae	Frankia	0	0	0	0	0	0	0	5	85		Bacteria	Bacteroidetes	Bacteroidia	Bacteroidales	Bacteroidaceae	Bacteroides	2	19	2	11	38	0	2	36	103		Bacteria	Proteobacteria	Alphaproteobacteria	Rhodospirillales	Rhodospirillaceae	Azospirillum	4829	953	165	35	31	326
2	4	8	Horizontal	T4H2		Bacteria	Actinobacteria	Actinobacteria (class)	Actinomycetales	Intrasporangiaceae	Serinicoccus	1	0	0	0	0	0	0	0	85		Bacteria	Proteobacteria	Gammaproteobacteria	unclassified (derived from Gammaproteobacteria)	unclassified (derived from Gammaproteobacteria)	unclassified (derived from Gammaproteobacteria)	275	245	248	136	364	20	301	114	97		Bacteria	Bacteroidetes	Cytophagia	Cytophagales	Cyclobacteriaceae	Cyclobacterium	0	212	40	75	185	12
2	10	20	Horizontal	T10H2		Bacteria	Bacteroidetes	Bacteroidia	Bacteroidales	Bacteroidaceae	Bacteroides	10	8	0	4	6	0	4	10	84		Bacteria	Proteobacteria	Betaproteobacteria	Burkholderiales	Comamonadaceae	Comamonas	3	6	5	0	0	15	54	79	95		Bacteria	Proteobacteria	Alphaproteobacteria	Sphingomonadales	Sphingomonadaceae	Sphingopyxis	9	102	78	20	91	27
2	16	32	Horizontal	T16H2		Bacteria	Actinobacteria	Actinobacteria (class)	Actinomycetales	Microbacteriaceae	Leifsonia	1	1	0	3	2	1	8	14	83		Bacteria	Bacteroidetes	Bacteroidia	Bacteroidales	Rikenellaceae	Alistipes	2	4	0	0	11	0	7	15	86		Bacteria	Actinobacteria	Actinobacteria (class)	Actinomycetales	Intrasporangiaceae	Terrabacter	22	4	2	2	1	43
2	20	40	Horizontal	T20H2		Bacteria	Actinobacteria	Actinobacteria (class)	Actinomycetales	Cellulomonadaceae	Oerskovia	10	0	0	0	0	0	0	0	83		Bacteria	Actinobacteria	Actinobacteria (class)	unclassified (derived from Actinobacteria (class))	unclassified (derived from Actinobacteria (class))	unclassified (derived from Actinobacteria (class))	1	0	0	0	0	0	0	2	84		Bacteria	Bacteroidetes	Cytophagia	Cytophagales	Flammeovirgaceae	Persicobacter	1	15	3	8	5	2
2	24	48	Horizontal	T24H2		Bacteria	Actinobacteria	Actinobacteria (class)	Actinomycetales	Pseudonocardiaceae	Pseudonocardia	3	0	0	0	0	0	0	2	83		Bacteria	Actinobacteria	Actinobacteria (class)	Actinomycetales	Nocardiaceae	Rhodococcus	15	8	0	0	0	1	7	47	76		Bacteria	Actinobacteria	Actinobacteria (class)	Actinomycetales	Intrasporangiaceae	Tetrasphaera	4	3	1	0	0	39
3	0	0	----	T0_3		Bacteria	Actinobacteria	Actinobacteria (class)	Actinomycetales	Microbacteriaceae	Agromyces	1	0	0	0	0	0	1	4	80		Bacteria	Proteobacteria	Betaproteobacteria	unclassified (derived from Betaproteobacteria)	unclassified (derived from Betaproteobacteria)	Kinetoplastibacterium	3	2	1	4	2	9	29	0	71		Bacteria	Bacteroidetes	Cytophagia	Cytophagales	Cytophagaceae	Flexibacter	5	41	228	74	32	26
3	1	2	Horizontal	T1H3		Bacteria	Proteobacteria	Betaproteobacteria	Nitrosomonadales	Nitrosomonadaceae	Nitrosomonas	813	303	35	59	39	127	128	606	76		Bacteria	Actinobacteria	Actinobacteria (class)	Actinomycetales	Micrococcaceae	Arthrobacter	2	2	0	0	0	0	1	10	70		Bacteria	Proteobacteria	Gammaproteobacteria	unclassified (derived from Gammaproteobacteria)	unclassified (derived from Gammaproteobacteria)	unclassified (derived from Gammaproteobacteria)	81	266	180	87	146	102
3	2	4	Horizontal	T2H3		Bacteria	Actinobacteria	Actinobacteria (class)	Actinomycetales	Microbacteriaceae	Microbacterium	9	9	0	1	2	4	31	15	73		Bacteria	Proteobacteria	Betaproteobacteria	unclassified (derived from Betaproteobacteria)	unclassified (derived from Betaproteobacteria)	unclassified (derived from Betaproteobacteria)	57	16	6	10	4	11	64	252	70		Bacteria	Bacteroidetes	Sphingobacteria	Sphingobacteriales	unclassified (derived from Sphingobacteriales)	Terrimonas	32	219	42	26	87	6
3	3	6	Horizontal	T3H3		Bacteria	Actinobacteria	Actinobacteria (class)	Actinomycetales	Promicromonosporaceae	Cellulosimicrobium	2	0	0	0	0	0	0	20	66		Bacteria	Bacteroidetes	Cytophagia	Cytophagales	Cytophagaceae	Cytophaga	11	33	32	47	41	1	29	104	64		Bacteria	Bacteroidetes	Bacteroidia	Bacteroidales	unclassified (derived from Bacteroidales)	Candidatus Azobacteroides	0	43	84	67	249	41
3	4	8	Horizontal	T4H3		Bacteria	Actinobacteria	Actinobacteria (class)	Actinomycetales	Gordoniaceae	Gordonia	0	0	0	0	0	0	0	22	61		Bacteria	Actinobacteria	Actinobacteria (class)	Actinomycetales	Actinosynnemataceae	Lentzea	0	0	0	0	0	0	0	2	64		Bacteria	Bacteroidetes	Cytophagia	Cytophagales	Cytophagaceae	Microscilla	2	206	234	88	517	59
3	10	20	Horizontal	T10H3		Bacteria	Actinobacteria	Actinobacteria (class)	Actinomycetales	Micromonosporaceae	Micromonospora	1	2	0	0	0	0	2	7	61		Bacteria	Actinobacteria	Actinobacteria (class)	Actinomycetales	Microbacteriaceae	Microbacterium	4	7	0	0	0	2	18	18	64		Bacteria	Verrucomicrobia	Opitutae	unclassified (derived from Opitutae)	Opitutaceae	Opitutus	1960	344	73	23	45	279
3	16	32	Horizontal	T16H3		Bacteria	Actinobacteria	Actinobacteria (class)	Actinomycetales	Kineosporiaceae	Kineococcus	0	0	0	0	0	0	0	13	58		Bacteria	Actinobacteria	Actinobacteria (class)	Actinomycetales	Sanguibacteraceae	Sanguibacter	2	2	0	0	0	0	0	0	58		Bacteria	Bacteroidetes	unclassified (derived from Bacteroidetes)	unclassified (derived from Bacteroidetes)	unclassified (derived from Bacteroidetes)	unclassified (derived from Bacteroidetes)	20	43	22	7	32	3
3	20	40	Horizontal	T20H3		Bacteria	Actinobacteria	Actinobacteria (class)	Actinomycetales	Micrococcaceae	Arthrobacter	0	1	0	0	1	0	0	14	57		Bacteria	Proteobacteria	Betaproteobacteria	Burkholderiales	Alcaligenaceae	Alcaligenes	19	15	6	7	12	34	69	282	54		Bacteria	Proteobacteria	Gammaproteobacteria	Xanthomonadales	Xanthomonadaceae	Xanthomonas	34	536	266	126	216	64
3	24	48	Horizontal	T24H3		Bacteria	Proteobacteria	Gammaproteobacteria	Pseudomonadales	Pseudomonadaceae	Pseudomonas	22	58	24	327	131	24	615	1274	54		Bacteria	Actinobacteria	Actinobacteria (class)	Actinomycetales	Corynebacteriaceae	Corynebacterium	0	1	0	0	0	2	2	2	51		Bacteria	Bacteroidetes	Bacteroidia	Bacteroidales	Bacteroidaceae	Bacteroides	5	43	10	5	16	10
4	0	0	----	T0_4		Bacteria	Proteobacteria	Gammaproteobacteria	unclassified (derived from Gammaproteobacteria)	unclassified (derived from Gammaproteobacteria)	unclassified (derived from Gammaproteobacteria)	862	1108	5	41	39	51	992	1409	48		Bacteria	Proteobacteria	Gammaproteobacteria	Xanthomonadales	Xanthomonadaceae	Rhodanobacter	557	276	188	22	17	16	150	75	49		Bacteria	Bacteroidetes	Cytophagia	Cytophagales	Flammeovirgaceae	Flammeovirga	12	5	22	9	9	16
4	1	2	Horizontal	T1H4		Bacteria	Firmicutes	Clostridia	Clostridiales	unclassified (derived from Clostridiales)	Blautia	0	0	0	0	0	0	0	6	44		Bacteria	Actinobacteria	Actinobacteria (class)	Actinomycetales	Pseudonocardiaceae	Kibdelosporangium	0	0	0	0	0	0	0	3	47		Bacteria	Bacteroidetes	unclassified (derived from Bacteroidetes)	unclassified (derived from Bacteroidetes)	unclassified (derived from Bacteroidetes)	Candidatus Cardinium	1	0	0	2	2	6
4	2	4	Horizontal	T2H4		Bacteria	Actinobacteria	Actinobacteria (class)	Actinomycetales	Pseudonocardiaceae	Amycolatopsis	0	0	0	0	0	0	0	4	43		Bacteria	Actinobacteria	Actinobacteria (class)	Actinomycetales	Microbacteriaceae	Leifsonia	6	13	1	0	0	0	0	8	47		Bacteria	Bacteroidetes	Cytophagia	Cytophagales	Cytophagaceae	Dyadobacter	22	20	19	9	19	3
4	3	6	Horizontal	T3H4		Bacteria	Actinobacteria	Actinobacteria (class)	Actinomycetales	Micrococcaceae	Micrococcus	0	0	1	0	0	0	2	3	40		unclassified sequences	unclassified (derived from unclassified sequences)	unclassified (derived from unclassified sequences)	unclassified (derived from unclassified sequences)	unclassified (derived from unclassified sequences)	unclassified (derived from unclassified sequences)	10	15	2	9	6	2	8	51	47		Bacteria	Proteobacteria	Alphaproteobacteria	unclassified (derived from Alphaproteobacteria)	unclassified (derived from Alphaproteobacteria)	unclassified (derived from Alphaproteobacteria)	107	223	60	12	40	34
4	4	8	Horizontal	T4H4		Bacteria	Proteobacteria	Betaproteobacteria	Burkholderiales	Burkholderiaceae	Burkholderia	14	4	1	0	1	20	25	13	36		Bacteria	Bacteroidetes	Sphingobacteria	Sphingobacteriales	Sphingobacteriaceae	Pedobacter	124	121	102	48	118	10	130	262	41		Bacteria	Proteobacteria	Betaproteobacteria	unclassified (derived from Betaproteobacteria)	unclassified (derived from Betaproteobacteria)	unclassified (derived from Betaproteobacteria)	90	101	540	255	520	61
4	10	20	Horizontal	T10H4		Bacteria	Firmicutes	Clostridia	Clostridiales	Clostridiaceae	Clostridium	1	2	0	0	0	0	3	8	36		Bacteria	Actinobacteria	Actinobacteria (class)	Actinomycetales	Pseudonocardiaceae	Pseudonocardia	6	0	0	0	0	0	0	3	41		Bacteria	Proteobacteria	Alphaproteobacteria	Sphingomonadales	Sphingomonadaceae	Sphingomonas	3	27	17	4	15	16
4	16	32	Horizontal	T16H4		Bacteria	Actinobacteria	Actinobacteria (class)	Actinomycetales	Intrasporangiaceae	Intrasporangium	0	0	0	0	0	0	0	0	32		Bacteria	Actinobacteria	Actinobacteria (class)	Actinomycetales	Micrococcaceae	Micrococcus	0	1	0	0	0	0	2	11	40		Bacteria	Bacteroidetes	Sphingobacteria	Sphingobacteriales	Sphingobacteriaceae	unclassified (derived from Sphingobacteriaceae)	3	27	0	5	2	0
4	20	40	Horizontal	T20H4		Bacteria	Proteobacteria	Alphaproteobacteria	unclassified (derived from Alphaproteobacteria)	unclassified (derived from Alphaproteobacteria)	unclassified (derived from Alphaproteobacteria)	351	72	0	1	2	1	14	238	30		Bacteria	Actinobacteria	Actinobacteria (class)	Actinomycetales	Frankiaceae	Frankia	0	0	0	0	0	0	0	5	39		Bacteria	Actinobacteria	Actinobacteria (class)	Actinomycetales	Streptomycetaceae	Streptomyces	0	0	0	1	0	4
4	24	48	Horizontal	T24H4		Bacteria	Actinobacteria	Actinobacteria (class)	Actinomycetales	Pseudonocardiaceae	Kibdelosporangium	0	0	0	0	0	0	1	5	29		Bacteria	Proteobacteria	Alphaproteobacteria	unclassified (derived from Alphaproteobacteria)	unclassified (derived from Alphaproteobacteria)	unclassified (derived from Alphaproteobacteria)	54	40	16	26	45	0	15	121	39		Bacteria	Bacteroidetes	Bacteroidia	Bacteroidales	Porphyromonadaceae	Parabacteroides	1	6	5	7	29	3
5	0	0	----	T0_5		Bacteria	Proteobacteria	Gammaproteobacteria	Xanthomonadales	Xanthomonadaceae	Xanthomonas	983	1092	4	20	33	43	840	1301	27		Bacteria	Firmicutes	Clostridia	Clostridiales	Clostridiaceae	Clostridium	1	15	1	31	0	1	1	5	37		Bacteria	Firmicutes	Bacilli	Lactobacillales	Lactobacillaceae	Lactobacillus	1	4	6	3	7	3
5	1	2	Horizontal	T1H5		Bacteria	Bacteroidetes	Cytophagia	Cytophagales	Cytophagaceae	Cytophaga	17	29	1	10	11	5	127	87	24		Bacteria	Actinobacteria	Actinobacteria (class)	Actinomycetales	Catenulisporaceae	Catenulispora	0	0	0	0	0	0	0	13	36		Bacteria	Proteobacteria	Betaproteobacteria	Burkholderiales	Comamonadaceae	Pelomonas	0	0	0	0	1	0
5	2	4	Horizontal	T2H5		Bacteria	Actinobacteria	Actinobacteria (class)	Actinomycetales	Cellulomonadaceae	Cellulomonas	6	1	0	0	0	3	4	35	23		Bacteria	Proteobacteria	Betaproteobacteria	Burkholderiales	Comamonadaceae	Acidovorax	1	10	1	4	0	11	36	37	31		Bacteria	Bacteroidetes	unclassified (derived from Bacteroidetes)	unclassified (derived from Bacteroidetes)	unclassified (derived from Bacteroidetes)	Candidatus Amoebophilus	5	45	13	1	15	5
5	3	6	Horizontal	T3H5		Bacteria	Actinobacteria	Actinobacteria (class)	Actinomycetales	Mycobacteriaceae	Mycobacterium	3	0	0	0	0	0	0	4	23		Bacteria	Proteobacteria	Betaproteobacteria	Burkholderiales	Comamonadaceae	Alicycliphilus	0	38	0	1	0	2	10	4	31		Bacteria	Actinobacteria	Actinobacteria (class)	Actinomycetales	Dermatophilaceae	Dermatophilus	0	0	0	0	0	4
5	4	8	Horizontal	T4H5		Bacteria	Actinobacteria	Actinobacteria (class)	Actinomycetales	Nocardiaceae	Nocardia	2	0	0	2	0	0	0	2	23		Bacteria	Proteobacteria	Alphaproteobacteria	Caulobacterales	Caulobacteraceae	Asticcacaulis	0	0	0	0	0	0	1	42	30		Bacteria	Proteobacteria	Alphaproteobacteria	Rhizobiales	Rhizobiaceae	Rhizobium	7	70	17	3	6	4
5	10	20	Horizontal	T10H5		Bacteria	Actinobacteria	Actinobacteria (class)	Actinomycetales	Micrococcaceae	Rothia	0	0	0	0	0	0	0	0	22		Bacteria	Firmicutes	Clostridia	Clostridiales	unclassified (derived from Clostridiales)	Blautia	0	0	0	0	0	0	0	5	30		Bacteria	Proteobacteria	Gammaproteobacteria	Xanthomonadales	Xanthomonadaceae	Stenotrophomonas	11	140	110	109	107	43
5	16	32	Horizontal	T16H5		Bacteria	Proteobacteria	Betaproteobacteria	unclassified (derived from Betaproteobacteria)	unclassified (derived from Betaproteobacteria)	unclassified (derived from Betaproteobacteria)	268	11	1	12	9	48	118	283	22		Bacteria	Firmicutes	Bacilli	Bacillales	Paenibacillaceae	Paenibacillus	9	40	6	0	0	0	0	1	30		Bacteria	Actinobacteria	Actinobacteria (class)	Actinomycetales	Microbacteriaceae	Curtobacterium	3	3	0	0	0	6
5	20	40	Horizontal	T20H5		Bacteria	Actinobacteria	Actinobacteria (class)	Actinomycetales	Catenulisporaceae	Catenulispora	0	0	0	0	0	0	0	3	21		Bacteria	Bacteroidetes	Cytophagia	Cytophagales	Flammeovirgaceae	Flexithrix	6	3	9	20	42	0	9	49	29		Bacteria	Bacteroidetes	Bacteroidia	Bacteroidales	Rikenellaceae	Alistipes	3	11	7	4	6	15
5	24	48	Horizontal	T24H5		Bacteria	Actinobacteria	Actinobacteria (class)	Actinomycetales	Microbacteriaceae	Clavibacter	0	0	0	0	0	0	0	0	20		Bacteria	Proteobacteria	Betaproteobacteria	Methylophilales	Methylophilaceae	Methylophilus	0	0	0	2	1	0	20	115	28		Bacteria	Bacteroidetes	Flavobacteria	Flavobacteriales	Flavobacteriaceae	Flavobacterium	285	40	5	1	2	6
6	0	0	----	T0_6		Bacteria	Firmicutes	Bacilli	Lactobacillales	Lactobacillaceae	Lactobacillus	0	0	0	0	0	0	0	1	20		Bacteria	Proteobacteria	Betaproteobacteria	Burkholderiales	Burkholderiaceae	Burkholderia	1	4	0	0	5	5	36	38	25		Bacteria	Proteobacteria	Alphaproteobacteria	Caulobacterales	Caulobacteraceae	Brevundimonas	8	191	46	4	10	13
6	1	2	Horizontal	T1H6		Bacteria	Actinobacteria	Actinobacteria (class)	Actinomycetales	Actinosynnemataceae	Lentzea	0	0	0	0	0	0	0	2	20		Bacteria	Actinobacteria	Actinobacteria (class)	Actinomycetales	Nocardiaceae	Nocardia	1	5	1	0	0	1	0	4	25		Bacteria	Verrucomicrobia	Opitutae	unclassified (derived from Opitutae)	Opitutaceae	unclassified (derived from Opitutaceae)	21	11	13	4	9	57
6	2	4	Horizontal	T2H6		Bacteria	Actinobacteria	Actinobacteria (class)	Actinomycetales	Nocardiaceae	Rhodococcus	31	10	0	2	0	0	5	8	20		Bacteria	Actinobacteria	Actinobacteria (class)	Actinomycetales	Microbacteriaceae	Agromyces	0	0	0	0	0	0	0	0	24		Bacteria	Actinobacteria	Actinobacteria (class)	Actinomycetales	Promicromonosporaceae	Cellulosimicrobium	48	7	1	0	0	4
6	3	6	Horizontal	T3H6		Bacteria	Actinobacteria	Actinobacteria (class)	Actinomycetales	Sanguibacteraceae	Sanguibacter	9	0	0	0	1	0	0	3	20		Bacteria	Bacteroidetes	Sphingobacteria	Sphingobacteriales	Sphingobacteriaceae	Sphingobacterium	52	118	163	76	229	8	99	140	23		Bacteria	Proteobacteria	Betaproteobacteria	Burkholderiales	Comamonadaceae	Acidovorax	6	3	3	10	5	15
6	4	8	Horizontal	T4H6		Bacteria	Actinobacteria	Actinobacteria (class)	Actinomycetales	Beutenbergiaceae	Beutenbergia	0	0	0	0	0	0	0	4	18		Bacteria	Actinobacteria	Actinobacteria (class)	Actinomycetales	Geodermatophilaceae	Geodermatophilus	0	0	0	0	0	0	0	1	22		Bacteria	Actinobacteria	Actinobacteria (class)	Actinomycetales	Micrococcaceae	Micrococcus	22	0	0	0	0	5
6	10	20	Horizontal	T10H6		Bacteria	Proteobacteria	Gammaproteobacteria	Xanthomonadales	Xanthomonadaceae	Rhodanobacter	904	869	1	5	7	28	252	387	18		Bacteria	Actinobacteria	Actinobacteria (class)	Actinomycetales	Kineosporiaceae	Kineococcus	1	0	0	0	0	0	0	3	22		Bacteria	Proteobacteria	unclassified (derived from Proteobacteria)	unclassified (derived from Proteobacteria)	unclassified (derived from Proteobacteria)	unclassified (derived from Proteobacteria)	2	8	6	11	8	12
6	16	32	Horizontal	T16H6		Bacteria	Actinobacteria	Actinobacteria (class)	Actinomycetales	Actinomycetaceae	Actinomyces	0	0	0	0	0	2	0	0	17		Bacteria	Firmicutes	Clostridia	Clostridiales	Lachnospiraceae	Butyrivibrio	0	0	0	0	0	0	0	1	20		Bacteria	Actinobacteria	Actinobacteria (class)	Actinomycetales	Microbacteriaceae	Leifsonia	8	1	0	0	0	13
6	20	40	Horizontal	T20H6		Bacteria	Firmicutes	Bacilli	Bacillales	Paenibacillaceae	Paenibacillus	99	27	0	4	4	1	1	0	17		Bacteria	Actinobacteria	Actinobacteria (class)	Actinomycetales	Mycobacteriaceae	Mycobacterium	0	0	0	0	1	1	2	3	20		Bacteria	Actinobacteria	Actinobacteria (class)	Actinomycetales	Intrasporangiaceae	Janibacter	18	1	0	0	0	10
6	24	48	Horizontal	T24H6		Bacteria	Actinobacteria	Actinobacteria (class)	Actinomycetales	Cellulomonadaceae	Actinotalea	0	0	0	0	0	0	0	18	16		Bacteria	Bacteroidetes	Sphingobacteria	Sphingobacteriales	unclassified (derived from Sphingobacteriales)	Terrimonas	60	39	2	29	33	3	11	48	20		Bacteria	Proteobacteria	Alphaproteobacteria	Rhodospirillales	Rhodospirillaceae	Rhodocista	0	0	0	0	0	0
7	0	0	----	T0_7		Bacteria	Actinobacteria	Actinobacteria (class)	Actinomycetales	Brevibacteriaceae	Brevibacterium	13	6	1	0	0	0	0	1	14		Bacteria	Actinobacteria	Actinobacteria (class)	Actinomycetales	Brevibacteriaceae	Brevibacterium	0	16	0	0	0	0	0	1	18		Bacteria	Tenericutes	Mollicutes	Entomoplasmatales	Spiroplasmataceae	Spiroplasma	6	2	5	4	19	6
7	1	2	Horizontal	T1H7		Bacteria	Proteobacteria	Alphaproteobacteria	Caulobacterales	Caulobacteraceae	Caulobacter	0	0	0	0	0	0	0	32	14		Bacteria	Actinobacteria	Actinobacteria (class)	Actinomycetales	Gordoniaceae	Gordonia	0	0	0	0	0	0	1	9	17		Bacteria	Proteobacteria	Betaproteobacteria	Burkholderiales	Burkholderiaceae	Burkholderia	9	3	1	6	4	5
7	2	4	Horizontal	T2H7		Bacteria	Proteobacteria	Alphaproteobacteria	Caulobacterales	Caulobacteraceae	Asticcacaulis	0	0	0	0	0	0	2	138	12		Bacteria	Actinobacteria	Actinobacteria (class)	Actinomycetales	Micromonosporaceae	Micromonospora	0	0	0	1	0	0	3	1	17		Bacteria	Proteobacteria	Betaproteobacteria	Burkholderiales	Alcaligenaceae	Alcaligenes	0	4	2	5	3	14
7	3	6	Horizontal	T3H7		Bacteria	Bacteroidetes	Sphingobacteria	Sphingobacteriales	unclassified (derived from Sphingobacteriales)	Terrimonas	141	128	1	8	9	10	33	49	12		Bacteria	Actinobacteria	Actinobacteria (class)	Actinomycetales	Beutenbergiaceae	Beutenbergia	0	0	0	0	0	0	0	4	16		Bacteria	Proteobacteria	Gammaproteobacteria	Vibrionales	Vibrionaceae	Aliivibrio	0	0	0	0	0	0
7	4	8	Horizontal	T4H7		Bacteria	Actinobacteria	Actinobacteria (class)	Actinomycetales	Microbacteriaceae	Rathayibacter	0	0	0	0	0	0	0	4	11		Bacteria	Proteobacteria	Alphaproteobacteria	Caulobacterales	Caulobacteraceae	Caulobacter	0	0	0	0	0	0	1	25	15		Bacteria	Actinobacteria	Actinobacteria (class)	Actinomycetales	Micrococcaceae	Arthrobacter	9	2	0	0	0	5
7	10	20	Horizontal	T10H7		Bacteria	Proteobacteria	Betaproteobacteria	Burkholderiales	Alcaligenaceae	Alcaligenes	387	147	1	2	4	34	79	70	10		Bacteria	Proteobacteria	Gammaproteobacteria	Xanthomonadales	Xanthomonadaceae	Dyella	9	0	0	0	0	0	5	0	15		Bacteria	Actinobacteria	Actinobacteria (class)	Actinomycetales	Pseudonocardiaceae	Kibdelosporangium	0	0	0	0	0	1
7	16	32	Horizontal	T16H7		Bacteria	Bacteroidetes	Flavobacteria	Flavobacteriales	Flavobacteriaceae	Flavobacterium	10	1	0	2	1	2	4	12	10		Bacteria	Firmicutes	Bacilli	Lactobacillales	Lactobacillaceae	Lactobacillus	1	0	2	0	2	0	0	2	15		Bacteria	Bacteroidetes	Sphingobacteria	Sphingobacteriales	Saprospiraceae	Saprospira	5	9	3	3	4	1
7	20	40	Horizontal	T20H7		Bacteria	Actinobacteria	Actinobacteria (class)	Actinomycetales	Nocardioidaceae	Nocardioides	6	3	0	1	2	1	3	1	10		Bacteria	Actinobacteria	Actinobacteria (class)	Actinomycetales	Micrococcaceae	Rothia	0	0	0	0	0	0	1	0	15		Bacteria	Proteobacteria	Gammaproteobacteria	Oceanospirillales	Halomonadaceae	Candidatus Portiera	69	10	2	6	11	0
7	24	48	Horizontal	T24H7		Bacteria	Actinobacteria	Actinobacteria (class)	Actinomycetales	Nocardiopsaceae	Nocardiopsis	0	0	0	0	0	0	0	2	10		Bacteria	Proteobacteria	Betaproteobacteria	Burkholderiales	Alcaligenaceae	Achromobacter	5	0	0	6	7	4	40	45	14		Bacteria	Proteobacteria	Betaproteobacteria	Methylophilales	Methylophilaceae	Methylobacillus	0	5	4	5	9	5
8	0	0	----	T0_8		Bacteria	Actinobacteria	Actinobacteria (class)	Actinomycetales	Promicromonosporaceae	Xylanimicrobium	0	0	0	0	0	0	0	0	10		Bacteria	Proteobacteria	Betaproteobacteria	Burkholderiales	Alcaligenaceae	Bordetella	0	1	1	3	1	3	9	30	14		Bacteria	Actinobacteria	Actinobacteria (class)	Actinomycetales	Micrococcaceae	Rothia	32	4	0	0	2	5
8	1	2	Horizontal	T1H8		Bacteria	Actinobacteria	Actinobacteria (class)	Actinomycetales	Corynebacteriaceae	Corynebacterium	1	1	0	0	0	2	2	3	9		Bacteria	Actinobacteria	Actinobacteria (class)	Actinomycetales	Cellulomonadaceae	Cellulomonas	1	0	0	26	3	0	1	6	14		Bacteria	Proteobacteria	Alphaproteobacteria	Caulobacterales	Caulobacteraceae	Caulobacter	0	70	0	2	1	2
8	2	4	Horizontal	T2H8		Bacteria	Actinobacteria	Actinobacteria (class)	Actinomycetales	Pseudonocardiaceae	Saccharopolyspora	0	0	0	0	0	0	0	0	9		Bacteria	Actinobacteria	Actinobacteria (class)	Actinomycetales	Micrococcaceae	Nesterenkonia	0	0	0	0	0	0	0	3	14		Bacteria	Firmicutes	Clostridia	Clostridiales	Clostridiaceae	Clostridium	21	1	1	3	6	4
8	3	6	Horizontal	T3H8		Bacteria	Actinobacteria	Actinobacteria (class)	Actinomycetales	Micromonosporaceae	Actinoplanes	0	0	0	0	0	0	0	0	8		Bacteria	Actinobacteria	Actinobacteria (class)	Actinomycetales	Nocardiopsaceae	Nocardiopsis	0	0	0	0	0	0	1	1	14		Bacteria	Actinobacteria	Actinobacteria (class)	Actinomycetales	Streptomycetaceae	Kitasatospora	9	3	0	0	0	1
8	4	8	Horizontal	T4H8		Bacteria	Firmicutes	Bacilli	Bacillales	Bacillaceae	Bacillus	16	3	0	0	0	0	11	5	8		Bacteria	Actinobacteria	Actinobacteria (class)	Actinomycetales	Micrococcaceae	Kocuria	1	0	0	0	1	0	0	2	13		Bacteria	Proteobacteria	Alphaproteobacteria	Sphingomonadales	Sphingomonadaceae	Zymomonas	1	24	0	2	4	1
8	10	20	Horizontal	T10H8		Bacteria	Proteobacteria	Betaproteobacteria	Methylophilales	Methylophilaceae	Methylobacillus	0	3	0	0	3	0	5	34	8		Bacteria	Firmicutes	Clostridia	Clostridiales	Lachnospiraceae	Roseburia	0	0	0	0	0	0	0	2	13		Bacteria	Proteobacteria	Gammaproteobacteria	Pasteurellales	Pasteurellaceae	Mannheimia	0	1	0	1	0	5
8	16	32	Horizontal	T16H8		Bacteria	Firmicutes	Clostridia	Clostridiales	Ruminococcaceae	Ruminococcus	0	0	0	0	0	0	0	2	8		Bacteria	Proteobacteria	Betaproteobacteria	Burkholderiales	Alcaligenaceae	Castellaniella	13	8	1	13	9	12	28	147	12		Bacteria	Actinobacteria	Actinobacteria (class)	Actinomycetales	Microbacteriaceae	Microbacterium	2	0	0	0	0	2
8	20	40	Horizontal	T20H8		Bacteria	Firmicutes	Clostridia	Clostridiales	Clostridiales Family XI. Incertae Sedis	Finegoldia	0	0	0	0	0	0	0	0	7		Bacteria	Actinobacteria	Actinobacteria (class)	Actinomycetales	Dermatophilaceae	Dermatophilus	0	0	0	0	0	0	0	1	12		Bacteria	Proteobacteria	Alphaproteobacteria	Sphingomonadales	Sphingomonadaceae	Sphingobium	0	10	0	4	2	1
8	24	48	Horizontal	T24H8		Bacteria	Actinobacteria	Actinobacteria (class)	Actinomycetales	Micrococcaceae	Kocuria	0	0	0	0	0	0	0	1	7		Bacteria	Bacteroidetes	Cytophagia	Cytophagales	Cytophagaceae	Hymenobacter	0	40	39	12	46	3	16	35	11		Bacteria	Proteobacteria	Gammaproteobacteria	Vibrionales	Vibrionaceae	Vibrio	4	15	1	1	3	2
9	0	0	----	T0_9		Bacteria	Bacteroidetes	Bacteroidia	Bacteroidales	Marinilabiaceae	Marinilabilia	0	0	0	0	0	0	0	0	7		Bacteria	Actinobacteria	Actinobacteria (class)	Actinomycetales	Pseudonocardiaceae	Amycolatopsis	0	0	0	0	0	0	0	2	9		Bacteria	Actinobacteria	Actinobacteria (class)	Actinomycetales	Dermacoccaceae	Kytococcus	10	2	0	1	0	1
9	1	2	Horizontal	T1H9		Bacteria	Proteobacteria	Alphaproteobacteria	Rhizobiales	Aurantimonadaceae	Martelella	0	0	0	0	0	0	0	28	7		Bacteria	Firmicutes	Clostridia	Clostridiales	Ruminococcaceae	Ruminococcus	0	0	0	0	0	0	1	2	9		Bacteria	Actinobacteria	Actinobacteria (class)	Actinomycetales	Nocardiaceae	Nocardia	0	0	0	0	0	1
9	2	4	Horizontal	T2H9		Bacteria	Tenericutes	Mollicutes	Mycoplasmatales	Mycoplasmataceae	Ureaplasma	0	0	0	0	0	0	0	0	7		Bacteria	Bacteroidetes	unclassified (derived from Bacteroidetes)	unclassified (derived from Bacteroidetes)	unclassified (derived from Bacteroidetes)	unclassified (derived from Bacteroidetes)	2	5	18	26	56	0	2	25	9		Bacteria	Proteobacteria	Alphaproteobacteria	Rhizobiales	Brucellaceae	Ochrobactrum	2	2	1	0	2	0
9	3	6	Horizontal	T3H9		Bacteria	Firmicutes	Clostridia	Clostridiales	unclassified (derived from Clostridiales)	unclassified (derived from Clostridiales)	0	0	0	0	0	0	0	0	7		Bacteria	Firmicutes	Bacilli	Bacillales	Bacillaceae	Bacillus	1	2	0	0	0	2	6	4	8		Bacteria	Proteobacteria	Alphaproteobacteria	Rhodobacterales	Rhodobacteraceae	Rhodobacter	0	9	0	0	9	1
9	4	8	Horizontal	T4H9		Bacteria	Proteobacteria	Alphaproteobacteria	Rickettsiales	Anaplasmataceae	Anaplasma	0	0	0	0	0	0	0	1	6		Bacteria	Bacteroidetes	Sphingobacteria	Sphingobacteriales	unclassified (derived from Sphingobacteriales)	Chitinophaga	43	42	1	16	53	1	10	19	8		Bacteria	Firmicutes	Clostridia	Clostridiales	unclassified (derived from Clostridiales)	Blautia	0	0	0	0	0	0
9	10	20	Horizontal	T10H9		Bacteria	Proteobacteria	Betaproteobacteria	Burkholderiales	Alcaligenaceae	Bordetella	4	2	0	2	0	10	49	18	6		Bacteria	Bacteroidetes	Cytophagia	Cytophagales	Cytophagaceae	Dyadobacter	0	0	2	6	18	0	1	0	8		Bacteria	Proteobacteria	Alphaproteobacteria	Rhizobiales	Rhizobiaceae	Candidatus Liberibacter	0	0	0	0	1	1
9	16	32	Horizontal	T16H9		Bacteria	Proteobacteria	Alphaproteobacteria	Caulobacterales	Caulobacteraceae	Brevundimonas	1	0	0	0	1	0	6	17	6		Bacteria	Bacteroidetes	Flavobacteria	Flavobacteriales	Flavobacteriaceae	Elizabethkingia	0	1	0	0	1	0	1	4	8		Bacteria	Bacteroidetes	Flavobacteria	Flavobacteriales	Flavobacteriaceae	Capnocytophaga	1	0	1	2	1	1
9	20	40	Horizontal	T20H9		Bacteria	Firmicutes	Clostridia	Clostridiales	Lachnospiraceae	Butyrivibrio	0	0	0	0	0	0	0	4	6		Bacteria	Bacteroidetes	Flavobacteria	Flavobacteriales	Flavobacteriaceae	Flavobacterium	9	2	0	0	0	1	3	4	8		Bacteria	Actinobacteria	Actinobacteria (class)	Actinomycetales	Cellulomonadaceae	Cellulomonas	56	16	0	3	3	13
9	24	48	Horizontal	T24H9		Bacteria	Actinobacteria	Actinobacteria (class)	Bifidobacteriales	Bifidobacteriaceae	Gardnerella	0	0	0	0	0	0	0	0	6		Bacteria	Actinobacteria	Actinobacteria (class)	Actinomycetales	Cellulomonadaceae	Oerskovia	1	0	0	0	0	0	0	3	8		Bacteria	Proteobacteria	Betaproteobacteria	Burkholderiales	Comamonadaceae	Comamonas	0	0	3	8	2	11
10	0	0	----	T0_10		Bacteria	Proteobacteria	Betaproteobacteria	unclassified (derived from Betaproteobacteria)	unclassified (derived from Betaproteobacteria)	Kinetoplastibacterium	22	22	0	0	2	6	11	0	6		Bacteria	Actinobacteria	Actinobacteria (class)	Actinomycetales	Microbacteriaceae	Rathayibacter	0	1	0	0	0	0	0	4	8		Bacteria	Bacteroidetes	Flavobacteria	Flavobacteriales	Flavobacteriaceae	Elizabethkingia	0	1	0	1	1	3
10	1	2	Horizontal	T1H10		Bacteria	Proteobacteria	Betaproteobacteria	Burkholderiales	Comamonadaceae	Acidovorax	3	0	2	2	3	6	72	58	5		Bacteria	Actinobacteria	Actinobacteria (class)	Actinomycetales	Promicromonosporaceae	Xylanimicrobium	0	0	0	0	0	0	0	4	8		Bacteria	Proteobacteria	Alphaproteobacteria	Rhizobiales	Methylobacteriaceae	Methylobacterium	1	0	0	0	0	1
10	2	4	Horizontal	T2H10		Bacteria	Actinobacteria	Actinobacteria (class)	Actinomycetales	Microbacteriaceae	Glaciibacter	1	1	0	0	0	1	0	0	5		Bacteria	Proteobacteria	Gammaproteobacteria	Chromatiales	Chromatiaceae	Allochromatium	0	1	0	0	0	1	11	2	7		Bacteria	Proteobacteria	Alphaproteobacteria	Rhodospirillales	Rhodospirillaceae	Phaeospirillum	0	21	1	0	0	0
10	3	6	Horizontal	T3H10		Bacteria	Firmicutes	Clostridia	Clostridiales	Lachnospiraceae	Hespellia	0	0	0	0	0	0	0	1	5		Bacteria	Actinobacteria	Actinobacteria (class)	Actinomycetales	Microbacteriaceae	Clavibacter	2	1	0	0	0	0	0	2	7		Bacteria	Bacteroidetes	Bacteroidia	Bacteroidales	Porphyromonadaceae	Porphyromonas	2	2	1	3	18	5
10	4	8	Horizontal	T4H10		Bacteria	Bacteroidetes	Sphingobacteria	Sphingobacteriales	Sphingobacteriaceae	Sphingobacterium	199	310	2	30	39	3	39	41	5		Bacteria	Firmicutes	Clostridia	Clostridiales	Lachnospiraceae	Hespellia	0	0	0	0	0	0	0	3	7		Bacteria	Actinobacteria	Actinobacteria (class)	Actinomycetales	Intrasporangiaceae	Serinicoccus	0	0	0	0	0	3
10	10	20	Horizontal	T10H10		Bacteria	Proteobacteria	Betaproteobacteria	Rhodocyclales	Rhodocyclaceae	Zoogloea	0	0	0	0	0	0	0	0	5		Bacteria	Actinobacteria	Actinobacteria (class)	Actinomycetales	Nocardioidaceae	Nocardioides	2	3	3	0	1	0	4	10	7		Bacteria	Actinobacteria	Actinobacteria (class)	Actinomycetales	Frankiaceae	Frankia	1	3	1	0	0	3
10	16	32	Horizontal	T16H10		Bacteria	Proteobacteria	Deltaproteobacteria	unclassified (derived from Deltaproteobacteria)	unclassified (derived from Deltaproteobacteria)	unclassified (derived from Deltaproteobacteria)	3	2	0	0	1	2	1	2	5		Bacteria	Proteobacteria	Alphaproteobacteria	Rhizobiales	Bradyrhizobiaceae	Rhodopseudomonas	6	3	1	0	0	0	4	18	7		Bacteria	Actinobacteria	Actinobacteria (class)	Actinomycetales	Kineosporiaceae	Kineococcus	0	0	0	0	0	4
10	20	40	Horizontal	T20H10		unclassified sequences	unclassified (derived from unclassified sequences)	unclassified (derived from unclassified sequences)	unclassified (derived from unclassified sequences)	unclassified (derived from unclassified sequences)	unclassified (derived from unclassified sequences)	66	7	2	2	3	4	57	108	5		Bacteria	Proteobacteria	Gammaproteobacteria	Xanthomonadales	Xanthomonadaceae	Stenotrophomonas	38	83	11	21	220	4	128	327	7		Bacteria	Actinobacteria	Actinobacteria (class)	Actinomycetales	Actinosynnemataceae	Lentzea	0	0	0	0	0	2
10	24	48	Horizontal	T24H10		Bacteria	Tenericutes	Mollicutes	Anaeroplasmatales	Anaeroplasmataceae	Anaeroplasma	0	0	0	0	0	0	0	1	4		Bacteria	Proteobacteria	Alphaproteobacteria	Caulobacterales	Caulobacteraceae	Brevundimonas	0	1	0	0	0	0	5	9	6		Bacteria	Bacteroidetes	Bacteroidia	Bacteroidales	Prevotellaceae	Prevotella	0	2	0	0	2	7
1	0	0	----	T0_1		Bacteria	Proteobacteria	Betaproteobacteria	Rhodocyclales	Rhodocyclaceae	Azoarcus	23	2	1	8	3	12	145	36	4		Bacteria	Bacteroidetes	Bacteroidia	Bacteroidales	Rikenellaceae	Rikenella	0	1	0	0	0	0	0	0	6		Bacteria	Actinobacteria	Actinobacteria (class)	Actinomycetales	Nocardiaceae	Rhodococcus	16	2	0	0	0	5
1	1	2	Vertical	T1V1		Bacteria	Bacteroidetes	Bacteroidia	Bacteroidales	unclassified (derived from Bacteroidales)	Candidatus Azobacteroides	2	0	0	2	0	2	32	0	4		Bacteria	Proteobacteria	Alphaproteobacteria	Sphingomonadales	Sphingomonadaceae	Sphingobium	10	0	0	2	4	0	2	7	6		Bacteria	Proteobacteria	Alphaproteobacteria	Rhodobacterales	Rhodobacteraceae	Rhodovulum	1	3	1	0	2	0
1	2	4	Vertical	T2V1		Bacteria	Tenericutes	Mollicutes	Acholeplasmatales	Acholeplasmataceae	Candidatus Phytoplasma	0	0	0	0	0	0	0	0	4		Bacteria	Proteobacteria	Alphaproteobacteria	Sphingomonadales	Sphingomonadaceae	Sphingomonas	13	3	0	0	3	1	9	6	6		Bacteria	Actinobacteria	Actinobacteria (class)	Actinomycetales	Actinomycetaceae	Arcanobacterium	0	0	0	0	0	0
1	3	6	Vertical	T3V1		Bacteria	Firmicutes	Clostridia	Clostridiales	Eubacteriaceae	Eubacterium	1	0	0	0	0	0	0	0	4		Bacteria	Actinobacteria	Actinobacteria (class)	Actinomycetales	Actinomycetaceae	Actinomyces	0	0	0	0	0	0	1	2	5		Bacteria	Firmicutes	Bacilli	Bacillales	Bacillaceae	Bacillus	1	6	2	3	1	4
1	4	8	Vertical	T4V1		Bacteria	Bacteroidetes	Cytophagia	Cytophagales	Flammeovirgaceae	Flexithrix	22	34	0	3	1	3	55	46	4		Bacteria	Proteobacteria	Alphaproteobacteria	Rhizobiales	Bradyrhizobiaceae	Bradyrhizobium	12	0	1	1	1	0	7	12	5		Bacteria	Proteobacteria	Deltaproteobacteria	Desulfovibrionales	Desulfovibrionaceae	Desulfovibrio	11	1	1	1	0	0
1	10	20	Vertical	T10V1		Bacteria	Bacteroidetes	Sphingobacteria	Sphingobacteriales	Sphingobacteriaceae	Pedobacter	307	269	6	46	30	12	62	94	4		Bacteria	Proteobacteria	Betaproteobacteria	Burkholderiales	Burkholderiaceae	Cupriavidus	0	0	0	0	0	0	0	0	5		Bacteria	Actinobacteria	Actinobacteria (class)	Actinomycetales	Microbacteriaceae	Glaciibacter	2	1	0	0	0	0
1	16	32	Vertical	T16V1		Bacteria	Bacteroidetes	Bacteroidia	Bacteroidales	Rikenellaceae	Rikenella	1	0	0	0	0	0	0	2	4		Bacteria	Bacteroidetes	Cytophagia	Cytophagales	Cytophagaceae	Flexibacter	2	0	0	1	23	0	7	1	5		Bacteria	Proteobacteria	Betaproteobacteria	unclassified (derived from Betaproteobacteria)	unclassified (derived from Betaproteobacteria)	Kinetoplastibacterium	3	14	0	1	4	3
1	20	40	Vertical	T20V1		Bacteria	Proteobacteria	Betaproteobacteria	Burkholderiales	Alcaligenaceae	Achromobacter	4	1	0	1	1	6	66	13	3		Bacteria	Actinobacteria	Actinobacteria (class)	Actinomycetales	Dermacoccaceae	Kytococcus	0	0	0	0	0	0	0	0	5		Bacteria	Spirochaetes	Spirochaetes (class)	Spirochaetales	Leptospiraceae	Leptospira	0	1	1	3	1	5
1	24	48	Vertical	T24V1		Bacteria	Actinobacteria	Actinobacteria (class)	Actinomycetales	Thermomonosporaceae	Actinomadura	1	0	0	0	0	0	0	0	3		Bacteria	Proteobacteria	Alphaproteobacteria	Rhizobiales	Phyllobacteriaceae	Mesorhizobium	7	3	2	1	0	0	6	10	5		Bacteria	Verrucomicrobia	unclassified (derived from Verrucomicrobia)	Methylacidiphilales	Methylacidiphilaceae	Methylacidiphilum	2	1	0	0	0	1
2	0	0	----	T0_2		Bacteria	Actinobacteria	Actinobacteria (class)	Actinomycetales	Actinosynnemataceae	Actinosynnema	0	0	0	0	0	0	0	0	3		Bacteria	Cyanobacteria	unclassified (derived from Cyanobacteria)	Chroococcales	unclassified (derived from Chroococcales)	Microcystis	0	0	0	0	0	0	1	0	5		Bacteria	Proteobacteria	Gammaproteobacteria	Alteromonadales	Alteromonadaceae	Microbulbifer	0	0	2	1	1	2
2	1	2	Vertical	T1V2		Bacteria	Proteobacteria	Betaproteobacteria	Burkholderiales	Comamonadaceae	Comamonas	1	1	0	1	1	3	26	62	3		Bacteria	Bacteroidetes	Bacteroidia	Bacteroidales	Porphyromonadaceae	Porphyromonas	0	1	0	2	0	0	6	3	5		Bacteria	Actinobacteria	Actinobacteria (class)	Actinomycetales	Mycobacteriaceae	Mycobacterium	21	0	0	0	0	4
2	2	4	Vertical	T2V2		Bacteria	Actinobacteria	Actinobacteria (class)	Actinomycetales	Micromonosporaceae	Dactylosporangium	0	0	0	0	0	0	0	0	3		Bacteria	Bacteroidetes	Bacteroidia	Bacteroidales	Prevotellaceae	Prevotella	0	1	1	0	0	3	4	3	5		Bacteria	Bacteroidetes	Flavobacteria	Flavobacteriales	Flavobacteriaceae	Wautersiella	0	0	3	1	35	2
2	3	6	Vertical	T3V2		Bacteria	Bacteroidetes	Cytophagia	Cytophagales	Cytophagaceae	Hymenobacter	17	44	2	11	9	2	21	11	3		Bacteria	Proteobacteria	Alphaproteobacteria	Sphingomonadales	Sphingomonadaceae	Sphingopyxis	22	5	3	13	26	0	15	30	5		Bacteria	Proteobacteria	Betaproteobacteria	Burkholderiales	Comamonadaceae	unclassified (derived from Comamonadaceae)	19	9	3	29	39	2
2	4	8	Vertical	T4V2		Bacteria	Proteobacteria	Alphaproteobacteria	Rhizobiales	Brucellaceae	Ochrobactrum	2	2	0	0	1	0	5	4	3		Bacteria	Proteobacteria	Betaproteobacteria	Burkholderiales	Comamonadaceae	unclassified (derived from Comamonadaceae)	0	1	0	0	0	0	3	1	5		Bacteria	Proteobacteria	Deltaproteobacteria	unclassified (derived from Deltaproteobacteria)	unclassified (derived from Deltaproteobacteria)	unclassified (derived from Deltaproteobacteria)	3	2	1	1	0	3
2	10	20	Vertical	T10V2		Bacteria	Actinobacteria	Actinobacteria (class)	Actinomycetales	Microbacteriaceae	Plantibacter	2	0	0	0	0	0	0	3	3		Bacteria	Proteobacteria	Betaproteobacteria	Rhodocyclales	Rhodocyclaceae	Azoarcus	7	14	23	0	0	3	34	12	4		Bacteria	Proteobacteria	Alphaproteobacteria	Rhizobiales	unclassified (derived from Rhizobiales)	unclassified (derived from Rhizobiales)	1	0	1	0	0	1
2	16	32	Vertical	T16V2		Bacteria	Bacteroidetes	Bacteroidia	Bacteroidales	Prevotellaceae	Prevotella	1	2	0	2	0	0	4	1	3		Bacteria	Bacteroidetes	Bacteroidia	Bacteroidales	unclassified (derived from Bacteroidales)	Candidatus Azobacteroides	0	0	0	3	12	1	5	0	4		Bacteria	Proteobacteria	Alphaproteobacteria	Rhodospirillales	Acetobacteraceae	Acetobacter	0	3	0	0	0	0
2	20	40	Vertical	T20V2		Bacteria	Actinobacteria	Actinobacteria (class)	Actinomycetales	Propionibacteriaceae	Propionibacterium	0	1	0	0	0	8	0	1	3		Bacteria	Actinobacteria	Actinobacteria (class)	Actinomycetales	Dietziaceae	Dietzia	0	0	0	0	0	0	0	0	4		Bacteria	Actinobacteria	Actinobacteria (class)	Actinomycetales	Thermomonosporaceae	Actinomadura	0	0	0	0	0	0
2	24	48	Vertical	T24V2		Bacteria	Proteobacteria	Alphaproteobacteria	Rhizobiales	Rhizobiaceae	Rhizobium	5	8	0	2	0	1	5	3	3		Bacteria	Firmicutes	Clostridia	Clostridiales	Eubacteriaceae	Eubacterium	0	1	0	0	0	1	0	0	4		Bacteria	Proteobacteria	Alphaproteobacteria	Rhizobiales	Bartonellaceae	Bartonella	0	1	0	1	0	0
3	0	0	----	T0_3		Bacteria	Firmicutes	Clostridia	Clostridiales	Lachnospiraceae	Robinsoniella	0	0	0	0	0	0	0	1	3		Bacteria	Actinobacteria	Actinobacteria (class)	Actinomycetales	Nocardioidaceae	Kribbella	1	2	1	0	0	0	0	1	4		Bacteria	Bacteroidetes	Flavobacteria	Flavobacteriales	Flavobacteriaceae	Cellulophaga	0	1	1	0	0	3
3	1	2	Vertical	T1V3		Bacteria	Firmicutes	Clostridia	Clostridiales	Lachnospiraceae	Roseburia	0	0	0	0	0	0	0	1	3		Bacteria	Proteobacteria	Alphaproteobacteria	Rhizobiales	Aurantimonadaceae	Martelella	0	0	0	0	0	0	1	14	4		Bacteria	Proteobacteria	Gammaproteobacteria	Enterobacteriales	Enterobacteriaceae	Cronobacter	0	1	0	1	0	0
3	2	4	Vertical	T2V3		Bacteria	Tenericutes	Mollicutes	Entomoplasmatales	Spiroplasmataceae	Spiroplasma	0	0	0	0	2	1	10	0	3		Bacteria	Bacteroidetes	Cytophagia	Cytophagales	Flammeovirgaceae	Persicobacter	8	9	5	0	0	0	6	0	4		Bacteria	Planctomycetes	Planctomycetacia	Planctomycetales	Planctomycetaceae	Isosphaera	5	25	6	2	1	3
3	3	6	Vertical	T3V3		Bacteria	Actinobacteria	Actinobacteria (class)	Actinomycetales	Streptosporangiaceae	Streptosporangium	0	0	0	0	0	0	0	0	3		Bacteria	Actinobacteria	Actinobacteria (class)	Actinomycetales	Microbacteriaceae	Plantibacter	5	1	0	0	0	0	0	0	4		Bacteria	Actinobacteria	Actinobacteria (class)	Actinomycetales	Streptosporangiaceae	Microbispora	0	0	0	0	0	0
3	4	8	Vertical	T4V3		Bacteria	Firmicutes	Clostridia	Clostridiales	Clostridiales Family XI. Incertae Sedis	Tissierella	0	0	0	0	0	0	0	0	3		Bacteria	Bacteroidetes	Flavobacteria	Flavobacteriales	Flavobacteriaceae	Wautersiella	0	0	1	0	2	0	1	0	4		Bacteria	Actinobacteria	Actinobacteria (class)	Actinomycetales	Nocardioidaceae	Nocardioides	0	3	0	0	0	1
3	10	20	Vertical	T10V3		Bacteria	Firmicutes	Clostridia	Clostridiales	Lachnospiraceae	unclassified (derived from Lachnospiraceae)	0	0	0	0	0	0	0	1	3		Bacteria	Firmicutes	Erysipelotrichi	Erysipelotrichales	Erysipelotrichaceae	unclassified (derived from Erysipelotrichaceae)	1	0	0	0	0	0	0	0	4		Bacteria	Actinobacteria	Actinobacteria (class)	Actinomycetales	Microbacteriaceae	Plantibacter	0	0	0	0	0	0
3	16	32	Vertical	T16V3		Bacteria	Proteobacteria	Alphaproteobacteria	Rhodospirillales	Acetobacteraceae	Acetobacter	0	0	0	0	0	0	3	0	2		Bacteria	Actinobacteria	Actinobacteria (class)	Actinomycetales	Thermomonosporaceae	Actinomadura	0	0	0	1	0	0	0	0	3		Bacteria	Firmicutes	Clostridia	Clostridiales	Lachnospiraceae	Pseudobutyrivibrio	0	0	0	0	0	0
3	20	40	Vertical	T20V3		Bacteria	Firmicutes	Clostridia	Clostridiales	Clostridiales Family XI. Incertae Sedis	Anaerococcus	1	0	0	0	0	2	0	0	2		Bacteria	Actinobacteria	Actinobacteria (class)	Actinomycetales	Actinosynnemataceae	Actinosynnema	0	0	0	0	0	0	0	1	3		Bacteria	Proteobacteria	Betaproteobacteria	Burkholderiales	Burkholderiaceae	Ralstonia	0	0	0	1	0	1
3	24	48	Vertical	T24V3		Bacteria	Actinobacteria	Actinobacteria (class)	Bifidobacteriales	Bifidobacteriaceae	Bifidobacterium	0	0	0	0	0	0	0	0	2		Bacteria	Actinobacteria	Actinobacteria (class)	Actinomycetales	Microbacteriaceae	Agrococcus	0	0	0	0	0	0	0	0	3		Bacteria	Firmicutes	Bacilli	Bacillales	Staphylococcaceae	Staphylococcus	0	0	0	0	0	0
4	0	0	----	T0_4		Bacteria	Actinobacteria	Actinobacteria (class)	Actinomycetales	Dermabacteraceae	Brachybacterium	4	0	0	0	0	0	0	0	2		Bacteria	Proteobacteria	Alphaproteobacteria	Rhizobiales	Phyllobacteriaceae	Aminobacter	0	4	0	6	8	0	4	2	3		Bacteria	Firmicutes	Bacilli	Lactobacillales	Streptococcaceae	Streptococcus	0	1	1	0	0	0
4	1	2	Vertical	T1V4		Bacteria	Proteobacteria	Alphaproteobacteria	Rhizobiales	Bradyrhizobiaceae	Bradyrhizobium	1	4	0	7	0	1	2	3	2		Bacteria	Tenericutes	Mollicutes	Anaeroplasmatales	Anaeroplasmataceae	Anaeroplasma	0	0	0	0	0	0	0	1	3		Bacteria	Bacteroidetes	Flavobacteria	Flavobacteriales	Flavobacteriaceae	Tenacibaculum	16	1	0	0	0	1
4	2	4	Vertical	T2V4		Bacteria	Bacteroidetes	Bacteroidia	Bacteroidales	Porphyromonadaceae	Butyricimonas	0	0	0	0	0	0	0	0	2		Bacteria	Bacteroidetes	Bacteroidia	Bacteroidales	Porphyromonadaceae	Barnesiella	0	0	0	0	0	0	0	0	3		Bacteria	Chloroflexi	Thermomicrobia (class)	Thermomicrobiales	Thermomicrobiaceae	Thermomicrobium	2	0	0	0	0	4
4	3	6	Vertical	T3V4		Bacteria	Proteobacteria	Betaproteobacteria	Burkholderiales	Alcaligenaceae	Castellaniella	627	226	1	2	4	38	28	44	2		Bacteria	Proteobacteria	Alphaproteobacteria	Rhizobiales	Brucellaceae	Brucella	4	1	1	0	0	0	0	10	3		Bacteria	Proteobacteria	Betaproteobacteria	Burkholderiales	unclassified (derived from Burkholderiales)	Thiomonas	0	1	0	1	0	0
4	4	8	Vertical	T4V4		Bacteria	Actinobacteria	Actinobacteria (class)	Actinomycetales	Micromonosporaceae	Catenuloplanes	1	0	0	0	0	0	0	0	2		Bacteria	Bacteroidetes	Bacteroidia	Bacteroidales	Porphyromonadaceae	Butyricimonas	0	0	0	0	0	0	0	0	3		Bacteria	Proteobacteria	Alphaproteobacteria	Rhodobacterales	Rhodobacteraceae	unclassified (derived from Rhodobacteraceae)	0	0	0	0	0	2
4	10	20	Vertical	T10V4		Bacteria	Proteobacteria	Gammaproteobacteria	Pseudomonadales	Pseudomonadaceae	Cellvibrio	0	7	0	0	1	0	1	5	2		Bacteria	Bacteroidetes	unclassified (derived from Bacteroidetes)	unclassified (derived from Bacteroidetes)	unclassified (derived from Bacteroidetes)	Candidatus Amoebophilus	14	5	2	2	3	0	8	0	3		Bacteria	Actinobacteria	Actinobacteria (class)	Actinomycetales	Actinosynnemataceae	Actinosynnema	0	0	0	0	0	1
4	16	32	Vertical	T16V4		Bacteria	Bacteroidetes	Sphingobacteria	Sphingobacteriales	unclassified (derived from Sphingobacteriales)	Chitinophaga	46	76	1	2	2	2	2	17	2		Bacteria	Bacteroidetes	Flavobacteria	Flavobacteriales	Flavobacteriaceae	Capnocytophaga	9	0	0	0	0	0	0	3	3		Bacteria	Verrucomicrobia	Verrucomicrobiae	Verrucomicrobiales	Verrucomicrobiaceae	Akkermansia	0	0	0	0	0	0
4	20	40	Vertical	T20V4		Bacteria	Bacteroidetes	Flavobacteria	Flavobacteriales	Flavobacteriaceae	Coenonia	0	3	0	1	0	1	3	15	2		Bacteria	Firmicutes	Clostridia	Clostridiales	Peptococcaceae	Desulfotomaculum	1	2	0	0	0	0	2	1	3		Bacteria	Actinobacteria	Actinobacteria (class)	Actinomycetales	Pseudonocardiaceae	Amycolatopsis	0	0	0	0	0	2
4	24	48	Vertical	T24V4		Bacteria	Actinobacteria	Actinobacteria (class)	Actinomycetales	Dietziaceae	Dietzia	0	0	0	0	0	0	0	0	2		Bacteria	Bacteroidetes	Flavobacteria	Flavobacteriales	Flavobacteriaceae	Dokdonia	0	0	0	0	0	0	0	0	3		Bacteria	Proteobacteria	Alphaproteobacteria	Rickettsiales	Anaplasmataceae	Anaplasma	1	0	0	0	0	0
5	0	0	----	T0_5		Bacteria	Bacteroidetes	Cytophagia	Cytophagales	Cytophagaceae	Dyadobacter	1	2	0	0	0	0	16	0	2		Bacteria	Proteobacteria	Gammaproteobacteria	Enterobacteriales	Enterobacteriaceae	Escherichia	0	0	0	1	0	0	0	0	3		Bacteria	Proteobacteria	Alphaproteobacteria	Rhodospirillales	Acetobacteraceae	Asaia	0	0	0	0	0	0
5	1	2	Vertical	T1V5		Bacteria	Firmicutes	Bacilli	Lactobacillales	Enterococcaceae	Enterococcus	0	0	0	0	0	2	0	0	2		Bacteria	Actinobacteria	Actinobacteria (class)	Bifidobacteriales	Bifidobacteriaceae	Gardnerella	0	0	0	0	0	0	0	0	3		Bacteria	Bacteroidetes	Bacteroidia	Bacteroidales	Porphyromonadaceae	Barnesiella	0	0	0	0	0	0
5	2	4	Vertical	T2V5		Bacteria	Firmicutes	Clostridia	Clostridiales	Ruminococcaceae	Faecalibacterium	0	0	0	0	0	0	0	0	2		Bacteria	Proteobacteria	Alphaproteobacteria	Rhizobiales	Hyphomicrobiaceae	Hyphomicrobium	2	5	0	2	0	1	7	22	3		Bacteria	Bacteroidetes	Flavobacteria	Flavobacteriales	Blattabacteriaceae	Blattabacterium	1	0	0	0	0	1
5	3	6	Vertical	T3V5		Bacteria	Firmicutes	Clostridia	Clostridiales	Heliobacteriaceae	Heliobacterium	0	0	0	0	0	0	0	0	2		Bacteria	Bacteroidetes	Bacteroidia	Bacteroidales	Marinilabiaceae	Marinilabilia	0	0	0	0	0	0	1	0	3		Bacteria	Actinobacteria	Actinobacteria (class)	Actinomycetales	Brevibacteriaceae	Brevibacterium	0	0	0	0	0	0
5	4	8	Vertical	T4V5		Bacteria	Actinobacteria	Actinobacteria (class)	Actinomycetales	Actinosynnemataceae	Lechevalieria	0	1	0	0	0	0	0	0	2		Bacteria	Proteobacteria	Alphaproteobacteria	Rhizobiales	Bradyrhizobiaceae	Nitrobacter	6	0	2	0	1	0	1	23	3		Bacteria	Firmicutes	Clostridia	Clostridiales	Lachnospiraceae	Butyrivibrio	0	0	0	0	0	0
5	10	20	Vertical	T10V5		Bacteria	Actinobacteria	Actinobacteria (class)	Actinomycetales	Microbacteriaceae	Leucobacter	1	0	0	0	0	0	0	0	2		Bacteria	Proteobacteria	Betaproteobacteria	Nitrosomonadales	Nitrosomonadaceae	Nitrosovibrio	0	0	0	0	0	0	0	2	3		Bacteria	Actinobacteria	Actinobacteria (class)	Actinomycetales	Microbacteriaceae	Clavibacter	2	0	0	0	0	0
5	16	32	Vertical	T16V5		Bacteria	Proteobacteria	Gammaproteobacteria	Chromatiales	Chromatiaceae	Marichromatium	0	0	0	0	1	0	0	0	2		Bacteria	Actinobacteria	Actinobacteria (class)	Actinomycetales	Pseudonocardiaceae	Prauserella	0	0	0	0	0	0	0	0	3		Bacteria	Proteobacteria	Betaproteobacteria	Burkholderiales	Burkholderiaceae	Cupriavidus	0	0	0	1	0	1
5	20	40	Vertical	T20V5		Bacteria	Proteobacteria	Betaproteobacteria	Methylophilales	Methylophilaceae	Methylovorus	0	0	0	0	0	0	6	10	2		Bacteria	Proteobacteria	Betaproteobacteria	Burkholderiales	Burkholderiaceae	Ralstonia	0	1	0	0	0	2	7	4	3		Bacteria	Proteobacteria	Gammaproteobacteria	Thiotrichales	Piscirickettsiaceae	Cycloclasticus	0	0	0	0	1	0
5	24	48	Vertical	T24V5		Bacteria	Cyanobacteria	unclassified (derived from Cyanobacteria)	Chroococcales	unclassified (derived from Chroococcales)	Microcystis	0	0	0	0	0	0	2	1	2		Bacteria	Actinobacteria	Actinobacteria (class)	Actinomycetales	Streptosporangiaceae	Streptosporangium	0	0	0	0	0	0	0	0	3		Bacteria	Actinobacteria	Actinobacteria (class)	Actinomycetales	Micromonosporaceae	Dactylosporangium	0	0	0	0	0	0
6	0	0	----	T0_6		Bacteria	Bacteroidetes	Bacteroidia	Bacteroidales	Porphyromonadaceae	Porphyromonas	1	1	0	2	0	0	14	7	2		Bacteria	Firmicutes	Clostridia	Clostridiales	Lachnospiraceae	unclassified (derived from Lachnospiraceae)	0	1	0	0	0	0	0	1	3		Bacteria	Proteobacteria	Deltaproteobacteria	Desulfovibrionales	Desulfomicrobiaceae	Desulfomicrobium	0	0	0	0	1	0
6	1	2	Vertical	T1V6		Bacteria	Proteobacteria	Alphaproteobacteria	Rhizobiales	Bradyrhizobiaceae	Rhodopseudomonas	1	5	0	2	0	3	2	5	2		Bacteria	Proteobacteria	unclassified (derived from Proteobacteria)	unclassified (derived from Proteobacteria)	unclassified (derived from Proteobacteria)	unclassified (derived from Proteobacteria)	1	0	0	1	2	0	4	7	3		Bacteria	Firmicutes	Clostridia	Clostridiales	Peptococcaceae	Desulfotomaculum	1	1	0	0	1	10
6	2	4	Vertical	T2V6		Bacteria	Actinobacteria	Actinobacteria (class)	Actinomycetales	Gordoniaceae	Skermania	0	0	0	0	0	0	0	0	2		Bacteria	Proteobacteria	Alphaproteobacteria	Rhodospirillales	Acetobacteraceae	Acetobacter	0	0	0	0	0	0	0	3	2		Bacteria	Bacteroidetes	Flavobacteria	Flavobacteriales	Flavobacteriaceae	Dokdonia	1	0	0	0	0	0
6	3	6	Vertical	T3V6		Bacteria	Proteobacteria	Alphaproteobacteria	Sphingomonadales	Sphingomonadaceae	Sphingopyxis	3	16	0	6	1	3	16	8	2		Bacteria	Actinobacteria	Actinobacteria (class)	Actinomycetales	Acidothermaceae	Acidothermus	0	0	0	0	0	0	0	0	2		Eukaryota	unclassified (derived from Eukaryota)	unclassified (derived from Eukaryota)	Isochrysidales	Noelaerhabdaceae	Emiliania	1	7	1	1	1	0
6	4	8	Vertical	T4V6		Bacteria	Firmicutes	Bacilli	Bacillales	Staphylococcaceae	Staphylococcus	0	0	0	1	0	2	0	1	2		Bacteria	Actinobacteria	Actinobacteria (class)	Actinomycetales	Cellulomonadaceae	Actinotalea	0	0	0	0	0	0	0	27	2		Bacteria	Firmicutes	Bacilli	Lactobacillales	Enterococcaceae	Enterococcus	0	0	0	0	0	0
6	10	20	Vertical	T10V6		Bacteria	Bacteroidetes	Flavobacteria	Flavobacteriales	Flavobacteriaceae	Wautersiella	2	2	0	0	1	3	15	19	2		Bacteria	Actinobacteria	Actinobacteria (class)	Actinomycetales	Nocardioidaceae	Aeromicrobium	7	2	0	1	1	0	0	1	2		Bacteria	Proteobacteria	Alphaproteobacteria	Sphingomonadales	Erythrobacteraceae	Erythrobacter	1	2	0	1	2	1
6	16	32	Vertical	T16V6		Bacteria	Proteobacteria	Gammaproteobacteria	Xanthomonadales	Xanthomonadaceae	Xylella	1	1	0	0	0	3	24	9	2		Bacteria	Proteobacteria	Alphaproteobacteria	Rickettsiales	Anaplasmataceae	Anaplasma	0	0	0	0	0	0	0	0	2		Bacteria	Proteobacteria	Alphaproteobacteria	Sphingomonadales	Erythrobacteraceae	Erythromicrobium	1	0	0	0	0	0
6	20	40	Vertical	T20V6		Bacteria	Firmicutes	Clostridia	Clostridiales	Lachnospiraceae	Acetitomaculum	0	0	0	0	0	0	0	0	1		Bacteria	Proteobacteria	Alphaproteobacteria	Rhodospirillales	Rhodospirillaceae	Azospirillum	6	23	0	0	0	1	1	3	2		Bacteria	Firmicutes	Clostridia	Clostridiales	Ruminococcaceae	Faecalibacterium	0	0	0	0	0	0
6	24	48	Vertical	T24V6		Bacteria	Proteobacteria	Gammaproteobacteria	Acidithiobacillales	Acidithiobacillaceae	Acidithiobacillus	0	0	0	0	0	1	1	0	1		Bacteria	Actinobacteria	Actinobacteria (class)	Actinomycetales	Microbacteriaceae	Candidatus Rhodoluna	0	0	2	0	0	0	0	1	2		Bacteria	Bacteroidetes	Cytophagia	Cytophagales	Cytophagaceae	Flectobacillus	10	8	0	4	12	2
7	0	0	----	T0_7		Bacteria	Proteobacteria	Gammaproteobacteria	Pseudomonadales	Moraxellaceae	Acinetobacter	3	0	1	0	1	1	2	0	1		Bacteria	Bacteroidetes	Flavobacteria	Flavobacteriales	Flavobacteriaceae	Coenonia	0	2	0	0	0	0	0	5	2		Bacteria	Proteobacteria	Alphaproteobacteria	Rhodospirillales	Acetobacteraceae	Gluconacetobacter	0	1	0	0	0	2
7	1	2	Vertical	T1V7		Bacteria	Actinobacteria	Actinobacteria (class)	Actinomycetales	Nocardioidaceae	Aeromicrobium	4	4	0	1	1	0	0	0	1		Bacteria	Proteobacteria	Betaproteobacteria	Burkholderiales	Comamonadaceae	Delftia	0	1	0	0	0	2	2	2	2		Bacteria	Bacteroidetes	Flavobacteria	Flavobacteriales	Flavobacteriaceae	Gramella	7	7	1	0	1	0
7	2	4	Vertical	T2V7		Bacteria	Actinobacteria	Actinobacteria (class)	Actinomycetales	Microbacteriaceae	Agrococcus	0	0	0	0	0	0	0	0	1		Bacteria	Firmicutes	Negativicutes	Selenomonadales	Veillonellaceae	Dialister	0	0	0	0	0	0	0	0	2		Bacteria	Proteobacteria	Betaproteobacteria	Burkholderiales	Comamonadaceae	Hydrogenophaga	0	5	0	1	0	1
7	3	6	Vertical	T3V7		Bacteria	Verrucomicrobia	Verrucomicrobiae	Verrucomicrobiales	Verrucomicrobiaceae	Akkermansia	0	1	0	0	0	0	0	0	1		Bacteria	Actinobacteria	Actinobacteria (class)	Actinomycetales	Microbacteriaceae	Glaciibacter	1	2	0	0	0	0	0	0	2		Bacteria	Firmicutes	Bacilli	Bacillales	Listeriaceae	Listeria	0	0	0	1	0	0
7	4	8	Vertical	T4V7		Bacteria	Proteobacteria	Betaproteobacteria	Burkholderiales	Comamonadaceae	Alicycliphilus	0	0	0	0	0	0	1	22	1		Bacteria	Proteobacteria	Alphaproteobacteria	Rhodospirillales	Acetobacteraceae	Gluconacetobacter	0	0	0	0	0	0	0	1	2		Bacteria	Proteobacteria	Gammaproteobacteria	Xanthomonadales	Xanthomonadaceae	Lysobacter	0	0	0	0	0	0
7	10	20	Vertical	T10V7		Bacteria	Proteobacteria	Gammaproteobacteria	Chromatiales	Chromatiaceae	Allochromatium	0	0	0	0	0	0	0	7	1		Bacteria	Proteobacteria	Gammaproteobacteria	Oceanospirillales	Halomonadaceae	Halomonas	0	0	0	0	1	0	1	0	2		Bacteria	Proteobacteria	Alphaproteobacteria	Rhizobiales	Phyllobacteriaceae	Mesorhizobium	1	2	0	1	1	1
7	16	32	Vertical	T16V7		Bacteria	Proteobacteria	Gammaproteobacteria	Xanthomonadales	Xanthomonadaceae	Aquimonas	0	215	0	0	0	0	7	1	1		Bacteria	Actinobacteria	Actinobacteria (class)	Actinomycetales	Jonesiaceae	Jonesia	0	0	0	0	0	0	0	0	2		Bacteria	Proteobacteria	Alphaproteobacteria	Rhizobiales	Methylocystaceae	Methylocystis	0	0	0	0	0	0
7	20	40	Vertical	T20V7		Bacteria	Bacteroidetes	Bacteroidia	Bacteroidales	Porphyromonadaceae	Barnesiella	0	0	0	0	0	0	0	0	1		Bacteria	Actinobacteria	Actinobacteria (class)	Actinomycetales	Streptomycetaceae	Kitasatospora	0	1	0	0	0	0	0	14	2		Bacteria	Proteobacteria	Gammaproteobacteria	Methylococcales	Methylococcaceae	Methylosarcina	0	0	0	0	1	0
7	24	48	Vertical	T24V7		Bacteria	Proteobacteria	Alphaproteobacteria	Rhizobiales	Brucellaceae	Brucella	7	8	0	1	0	0	1	2	1		Bacteria	Firmicutes	Bacilli	Lactobacillales	Streptococcaceae	Lactococcus	0	0	0	0	0	0	0	0	2		Bacteria	Proteobacteria	Alphaproteobacteria	Rhizobiales	Methylocystaceae	Methylosinus	0	1	0	0	0	0
8	0	0	----	T0_8		Bacteria	Firmicutes	Clostridia	Thermoanaerobacterales	Thermoanaerobacterales Family III. Incertae Sedis	Caldicellulosiruptor	0	0	0	0	0	0	0	0	1		Bacteria	Tenericutes	Mollicutes	Entomoplasmatales	Entomoplasmataceae	Mesoplasma	0	0	0	0	0	0	0	0	2		Bacteria	Cyanobacteria	unclassified (derived from Cyanobacteria)	Chroococcales	unclassified (derived from Chroococcales)	Microcystis	0	0	0	0	0	0
8	1	2	Vertical	T1V8		Bacteria	Firmicutes	Clostridia	Clostridiales	Clostridiaceae	Candidatus Arthromitus	0	0	0	0	0	0	0	0	1		Bacteria	Actinobacteria	Actinobacteria (class)	Actinomycetales	Streptosporangiaceae	Microbispora	0	0	0	0	0	0	0	0	2		Bacteria	Bacteroidetes	Flavobacteria	Flavobacteriales	Flavobacteriaceae	Myroides	1	0	0	0	0	0
8	2	4	Vertical	T2V8		Bacteria	Bacteroidetes	Flavobacteria	Flavobacteriales	Flavobacteriaceae	Capnocytophaga	1	2	0	0	1	0	2	0	1		Bacteria	Actinobacteria	Actinobacteria (class)	Actinomycetales	Microbacteriaceae	Okibacterium	1	0	0	0	0	0	0	0	2		Bacteria	Actinobacteria	Actinobacteria (class)	Actinomycetales	Streptosporangiaceae	Nonomuraea	0	2	0	0	0	0
8	3	6	Vertical	T3V8		Bacteria	Firmicutes	Clostridia	Thermoanaerobacterales	Thermoanaerobacteraceae	Carboxydothermus	0	0	0	0	0	0	0	0	1		Bacteria	Firmicutes	Clostridia	Clostridiales	Clostridiales Family XI. Incertae Sedis	Peptoniphilus	0	0	0	0	0	0	0	0	2		Bacteria	Actinobacteria	Actinobacteria (class)	Actinomycetales	Cellulomonadaceae	Oerskovia	57	3	1	0	0	1
8	4	8	Vertical	T4V8		Bacteria	Firmicutes	Clostridia	Clostridiales	Lachnospiraceae	Cellulosilyticum	0	0	0	0	0	0	0	0	1		Bacteria	Proteobacteria	Alphaproteobacteria	Rhizobiales	Phyllobacteriaceae	Phyllobacterium	13	0	1	0	1	0	3	6	2		Bacteria	Proteobacteria	Alphaproteobacteria	Rickettsiales	Rickettsiaceae	Orientia	0	0	2	0	0	0
8	10	20	Vertical	T10V8		Bacteria	Proteobacteria	Betaproteobacteria	Neisseriales	Neisseriaceae	Chromobacterium	0	0	0	0	0	2	0	0	1		Bacteria	Proteobacteria	Gammaproteobacteria	Alteromonadales	Pseudoalteromonadaceae	Pseudoalteromonas	0	0	0	1	0	0	0	0	2		Bacteria	Proteobacteria	Alphaproteobacteria	Rhodobacterales	Rhodobacteraceae	Paracoccus	1	0	1	0	6	0
8	16	32	Vertical	T16V8		Bacteria	Cyanobacteria	unclassified (derived from Cyanobacteria)	Chroococcales	unclassified (derived from Chroococcales)	Cyanobium	0	0	0	0	0	0	0	0	1		Bacteria	Actinobacteria	Actinobacteria (class)	Actinomycetales	Microbacteriaceae	Pseudoclavibacter	1	0	0	0	0	0	0	0	2		Bacteria	Proteobacteria	Alphaproteobacteria	Rhizobiales	Phyllobacteriaceae	Phyllobacterium	4	0	1	0	0	1
8	20	40	Vertical	T20V8		Bacteria	Firmicutes	Clostridia	Clostridiales	Peptococcaceae	Desulfitobacterium	0	2	0	0	0	0	0	0	1		Bacteria	Proteobacteria	Betaproteobacteria	Burkholderiales	Alcaligenaceae	Pusillimonas	0	0	0	0	0	0	0	0	2		Bacteria	Bacteroidetes	Bacteroidia	Bacteroidales	Rikenellaceae	Rikenella	0	0	0	0	0	0
8	24	48	Vertical	T24V8		Bacteria	Proteobacteria	Deltaproteobacteria	Desulfovibrionales	Desulfovibrionaceae	Desulfovibrio	1	1	0	0	0	0	1	0	1		Bacteria	Firmicutes	Clostridia	Clostridiales	Lachnospiraceae	Robinsoniella	0	0	0	0	0	0	0	0	2		Bacteria	Actinobacteria	Actinobacteria (class)	Actinomycetales	Sanguibacteraceae	Sanguibacter	13	6	0	0	1	1
9	0	0	----	T0_9		Bacteria	Proteobacteria	Betaproteobacteria	Burkholderiales	Comamonadaceae	Diaphorobacter	0	0	0	0	0	0	0	3	1		Bacteria	Proteobacteria	Betaproteobacteria	Burkholderiales	Alcaligenaceae	Tetrathiobacter	0	0	0	0	0	0	1	0	2		Bacteria	Proteobacteria	Alphaproteobacteria	Rhizobiales	Rhizobiaceae	Shinella	2	12	2	0	3	0
9	1	2	Vertical	T1V9		Bacteria	Proteobacteria	Gammaproteobacteria	Enterobacteriales	Enterobacteriaceae	Enterobacter	1	0	0	0	0	0	0	0	1		Bacteria	Tenericutes	Mollicutes	Mycoplasmatales	Mycoplasmataceae	Ureaplasma	0	0	0	0	0	0	0	0	2		Bacteria	Proteobacteria	Gammaproteobacteria	Xanthomonadales	Sinobacteraceae	Sinobacter	1	2	1	1	2	0
9	2	4	Vertical	T2V9		Bacteria	Actinobacteria	Actinobacteria (class)	Coriobacteriales	Coriobacteriaceae	Enterorhabdus	0	0	0	0	0	0	0	0	1		Bacteria	Firmicutes	Clostridia	Clostridiales	unclassified (derived from Clostridiales)	unclassified (derived from Clostridiales)	0	0	0	0	0	0	0	0	2		Bacteria	Proteobacteria	Alphaproteobacteria	Rhizobiales	Rhizobiaceae	Sinorhizobium	1	0	0	1	0	0
9	3	6	Vertical	T3V9		Bacteria	Proteobacteria	Alphaproteobacteria	Sphingomonadales	Erythrobacteraceae	Erythrobacter	0	1	0	0	0	0	1	0	1		Bacteria	Proteobacteria	Deltaproteobacteria	unclassified (derived from Deltaproteobacteria)	unclassified (derived from Deltaproteobacteria)	unclassified (derived from Deltaproteobacteria)	0	1	0	0	0	0	1	0	2		Bacteria	Actinobacteria	Actinobacteria (class)	Actinomycetales	Intrasporangiaceae	Terracoccus	7	0	0	0	0	0
9	4	8	Vertical	T4V9		Bacteria	Proteobacteria	Gammaproteobacteria	Enterobacteriales	Enterobacteriaceae	Escherichia	1	1	0	0	0	0	0	0	1		Bacteria	Actinobacteria	Actinobacteria (class)	Acidimicrobiales	Acidimicrobiaceae	Acidimicrobium	0	0	0	0	0	0	0	0	1		Bacteria	Proteobacteria	Betaproteobacteria	Burkholderiales	unclassified (derived from Burkholderiales)	unclassified (derived from Burkholderiales)	0	1	0	0	0	1
9	10	20	Vertical	T10V9		Bacteria	Firmicutes	Clostridia	Clostridiales	Ruminococcaceae	Ethanoligenens	1	0	0	0	0	0	0	0	1		Bacteria	Proteobacteria	Gammaproteobacteria	Pseudomonadales	Moraxellaceae	Acinetobacter	0	1	1	0	0	0	2	0	1		Bacteria	Bacteroidetes	Flavobacteria	unclassified (derived from Flavobacteria)	unclassified (derived from Flavobacteria)	unclassified (derived from Flavobacteria)	0	0	0	0	0	0
9	16	32	Vertical	T16V9		Bacteria	Bacteroidetes	Cytophagia	Cytophagales	Cytophagaceae	Flexibacter	3	2	0	1	0	3	30	0	1		Bacteria	Actinobacteria	Actinobacteria (class)	Actinomycetales	Actinospicaceae	Actinospica	0	0	0	0	0	0	0	1	1		Bacteria	Proteobacteria	Gammaproteobacteria	Pseudomonadales	Moraxellaceae	unclassified (derived from Moraxellaceae)	0	0	0	0	0	0
9	20	40	Vertical	T20V9		Bacteria	Deferribacteres	Deferribacteres (class)	Deferribacterales	Deferribacteraceae	Flexistipes	0	0	0	0	0	0	0	1	1		Bacteria	Firmicutes	Bacilli	Bacillales	Alicyclobacillaceae	Alicyclobacillus	0	5	0	0	0	0	0	0	1		Bacteria	Proteobacteria	Betaproteobacteria	Burkholderiales	Alcaligenaceae	Achromobacter	0	0	0	0	0	3
9	24	48	Vertical	T24V9		Bacteria	Firmicutes	Bacilli	Bacillales	Bacillaceae	Geobacillus	3	2	0	1	0	0	0	0	1		Bacteria	Proteobacteria	Gammaproteobacteria	Vibrionales	Vibrionaceae	Aliivibrio	0	0	0	13	0	0	0	0	1		Bacteria	Actinobacteria	Actinobacteria (class)	Actinomycetales	Actinomycetaceae	Actinobaculum	0	0	0	0	0	0
10	0	0	----	T0_10		Bacteria	Firmicutes	Clostridia	Clostridiales	Heliobacteriaceae	Heliorestis	0	0	0	0	0	0	0	0	1		Bacteria	Firmicutes	Bacilli	Bacillales	Paenibacillaceae	Aneurinibacillus	0	1	1	0	0	0	0	0	1		Bacteria	Actinobacteria	Actinobacteria (class)	Actinomycetales	Actinomycetaceae	Actinomyces	0	0	0	0	0	0
10	1	2	Vertical	T1V10		Bacteria	Actinobacteria	Actinobacteria (class)	Actinomycetales	Promicromonosporaceae	Isoptericola	1	0	0	0	0	0	0	0	1		Bacteria	Proteobacteria	Alphaproteobacteria	Rhodospirillales	Acetobacteraceae	Asaia	0	0	0	0	0	0	0	0	1		Bacteria	Actinobacteria	Actinobacteria (class)	Actinomycetales	Cellulomonadaceae	Actinotalea	26	0	0	0	0	0
10	2	4	Vertical	T2V10		Bacteria	Actinobacteria	Actinobacteria (class)	Actinomycetales	Streptomycetaceae	Kitasatospora	5	1	0	0	1	0	0	1	1		Bacteria	Proteobacteria	Gammaproteobacteria	Pseudomonadales	Pseudomonadaceae	Azotobacter	0	3	0	0	0	0	6	1	1		Bacteria	Proteobacteria	Alphaproteobacteria	Rhizobiales	Rhodobiaceae	Afifella	0	0	0	0	0	0
10	3	6	Vertical	T3V10		Bacteria	Actinobacteria	Actinobacteria (class)	Actinomycetales	Dermacoccaceae	Kytococcus	0	1	0	0	0	0	0	1	1		Bacteria	Proteobacteria	Betaproteobacteria	Burkholderiales	Comamonadaceae	Brachymonas	0	0	0	1	0	0	1	3	1		Bacteria	Proteobacteria	Alphaproteobacteria	Rhizobiales	Phyllobacteriaceae	Aminobacter	8	18	1	0	1	1
10	4	8	Vertical	T4V10		Bacteria	Proteobacteria	Deltaproteobacteria	Desulfuromonadales	Pelobacteraceae	Malonomonas	0	0	0	0	0	0	0	0	1		Bacteria	Firmicutes	Bacilli	Bacillales	Paenibacillaceae	Brevibacillus	1	1	1	1	2	0	0	1	1		Bacteria	Bacteroidetes	Flavobacteria	Flavobacteriales	Flavobacteriaceae	Aquimarina	0	0	0	0	0	0
10	10	20	Vertical	T10V10		Bacteria	Bacteroidetes	Flavobacteria	Flavobacteriales	Flavobacteriaceae	Maribacter	0	0	0	0	0	0	0	0	1		Bacteria	Firmicutes	Clostridia	Clostridiales	Clostridiaceae	Butyricicoccus	0	0	0	0	0	0	0	0	1		Bacteria	Proteobacteria	Betaproteobacteria	Rhodocyclales	Rhodocyclaceae	Azoarcus	2	2	0	0	0	3
10	16	32	Vertical	T16V10		Bacteria	Proteobacteria	Alphaproteobacteria	Rhizobiales	Phyllobacteriaceae	Mesorhizobium	12	19	1	5	0	3	10	11	1		Bacteria	Firmicutes	Clostridia	Thermoanaerobacterales	Thermoanaerobacterales Family III. Incertae Sedis	Caldicellulosiruptor	0	0	0	0	0	0	0	0	1		Bacteria	Actinobacteria	Actinobacteria (class)	Actinomycetales	Beutenbergiaceae	Beutenbergia	0	0	0	0	0	1
10	20	40	Vertical	T20V10		Bacteria	Proteobacteria	Alphaproteobacteria	Rhizobiales	Methylobacteriaceae	Methylobacterium	0	13	0	1	0	1	0	0	1		Bacteria	Bacteroidetes	unclassified (derived from Bacteroidetes)	unclassified (derived from Bacteroidetes)	unclassified (derived from Bacteroidetes)	Candidatus Cardinium	1	0	23	0	2	1	4	10	1		Bacteria	Actinobacteria	Actinobacteria (class)	Bifidobacteriales	Bifidobacteriaceae	Bifidobacterium	0	0	0	0	0	0
10	24	48	Vertical	T24V10		Bacteria	Proteobacteria	Gammaproteobacteria	unclassified (derived from Gammaproteobacteria)	unclassified (derived from Gammaproteobacteria)	Methylonatrum	0	0	0	0	0	0	1	0	1		Bacteria	Chlamydiae	Chlamydiae (class)	Chlamydiales	Parachlamydiaceae	Candidatus Protochlamydia	0	2	0	0	0	0	0	4	1		Bacteria	Proteobacteria	Betaproteobacteria	Burkholderiales	Alcaligenaceae	Bordetella	0	0	0	0	0	2
						Bacteria	Actinobacteria	Actinobacteria (class)	Actinomycetales	Streptosporangiaceae	Microbispora	0	0	0	0	0	0	0	0	1		Bacteria	Actinobacteria	Actinobacteria (class)	Actinomycetales	Micromonosporaceae	Catenuloplanes	0	0	0	0	0	0	0	0	1		Bacteria	Spirochaetes	Spirochaetes (class)	Spirochaetales	Spirochaetaceae	Borrelia	0	0	0	0	0	1
						Bacteria	Tenericutes	Mollicutes	Mycoplasmatales	Mycoplasmataceae	Mycoplasma	0	0	0	0	0	0	0	0	1		Bacteria	Cyanobacteria	unclassified (derived from Cyanobacteria)	Chroococcales	unclassified (derived from Chroococcales)	Chamaesiphon	0	0	0	0	0	0	0	0	1		Bacteria	Proteobacteria	Betaproteobacteria	Burkholderiales	Comamonadaceae	Brachymonas	0	0	0	1	0	1
						Bacteria	Bacteroidetes	Flavobacteria	Flavobacteriales	Flavobacteriaceae	Myroides	0	0	0	0	0	0	0	0	1		Bacteria	Proteobacteria	Betaproteobacteria	Neisseriales	Neisseriaceae	Chromobacterium	0	0	0	0	0	1	1	0	1		Bacteria	Proteobacteria	Alphaproteobacteria	Rhizobiales	Bradyrhizobiaceae	Bradyrhizobium	1	1	1	1	0	0
						Bacteria	Proteobacteria	Betaproteobacteria	Nitrosomonadales	Nitrosomonadaceae	Nitrosovibrio	0	0	0	0	0	0	0	0	1		Bacteria	Proteobacteria	Gammaproteobacteria	Enterobacteriales	Enterobacteriaceae	Citrobacter	0	0	1	0	0	0	0	0	1		Bacteria	Proteobacteria	Betaproteobacteria	Burkholderiales	Burkholderiaceae	Candidatus Glomeribacter	0	0	0	0	0	0
						Bacteria	Actinobacteria	Actinobacteria (class)	Actinomycetales	Microbacteriaceae	Okibacterium	0	0	0	0	0	0	0	1	1		Bacteria	Proteobacteria	Gammaproteobacteria	Enterobacteriales	Enterobacteriaceae	Cronobacter	0	0	0	1	0	0	0	0	1		Bacteria	Bacteroidetes	Flavobacteria	Flavobacteriales	Flavobacteriaceae	Candidatus Hemobacterium	0	0	0	0	0	0
						Bacteria	Proteobacteria	Alphaproteobacteria	Rhizobiales	Phyllobacteriaceae	Phyllobacterium	4	1	0	1	0	0	0	0	1		Bacteria	Actinobacteria	Actinobacteria (class)	Actinomycetales	Microbacteriaceae	Cryobacterium	3	0	0	0	0	0	1	0	1		Bacteria	Proteobacteria	Gammaproteobacteria	Enterobacteriales	Enterobacteriaceae	Candidatus Regiella	0	0	0	0	0	0
						Bacteria	Firmicutes	Clostridia	Clostridiales	Lachnospiraceae	Pseudobutyrivibrio	0	0	0	0	0	0	0	0	1		Bacteria	Actinobacteria	Actinobacteria (class)	Actinomycetales	Micromonosporaceae	Dactylosporangium	0	0	0	0	0	0	0	0	1		Bacteria	Actinobacteria	Actinobacteria (class)	Actinomycetales	Catenulisporaceae	Catenulispora	0	0	0	0	0	1
						Bacteria	Proteobacteria	Betaproteobacteria	Burkholderiales	Burkholderiaceae	Ralstonia	3	1	0	1	0	1	4	6	1		Bacteria	Proteobacteria	Alphaproteobacteria	Rhizobiales	Hyphomicrobiaceae	Devosia	5	5	7	17	5	0	0	0	1		Bacteria	Proteobacteria	Alphaproteobacteria	Rhizobiales	Beijerinckiaceae	Chelatococcus	0	0	0	0	0	0
						Bacteria	Actinobacteria	Actinobacteria (class)	Actinomycetales	Rarobacteraceae	Rarobacter	1	0	0	0	0	0	1	2	1		Bacteria	Actinobacteria	Actinobacteria (class)	Coriobacteriales	Coriobacteriaceae	Enterorhabdus	0	0	0	0	0	0	0	0	1		Eukaryota	Chlorophyta	Chlorophyceae	Chlamydomonadales	Chlamydomonadaceae	Chlamydomonas	0	16	2	0	1	0
						Bacteria	Actinobacteria	Actinobacteria (class)	Actinomycetales	Micrococcaceae	Renibacterium	0	0	0	0	0	0	0	0	1		Bacteria	Proteobacteria	Alphaproteobacteria	Sphingomonadales	Erythrobacteraceae	Erythrobacter	2	1	0	1	0	0	0	0	1		Bacteria	Verrucomicrobia	Opitutae	Puniceicoccales	Puniceicoccaceae	Coraliomargarita	0	0	0	1	1	2
						Eukaryota	Streptophyta	unclassified (derived from Streptophyta)	Malpighiales	Euphorbiaceae	Ricinus	0	1	0	0	0	0	0	0	1		Bacteria	Firmicutes	Clostridia	Clostridiales	Ruminococcaceae	Faecalibacterium	0	0	0	0	0	0	0	0	1		Bacteria	Actinobacteria	Actinobacteria (class)	Actinomycetales	Corynebacteriaceae	Corynebacterium	4	3	0	0	0	3
						Bacteria	Actinobacteria	Actinobacteria (class)	Actinomycetales	Microbacteriaceae	Salinibacterium	1	0	0	0	0	0	0	0	1		Bacteria	Bacteroidetes	Cytophagia	Cytophagales	Flammeovirgaceae	Flammeovirga	1	0	1	2	0	0	2	3	1		Bacteria	Actinobacteria	Actinobacteria (class)	Actinomycetales	Dermacoccaceae	Dermacoccus	3	2	0	0	0	0
						Bacteria	Firmicutes	Negativicutes	Selenomonadales	Veillonellaceae	Selenomonas	0	0	0	0	0	0	3	0	1		Bacteria	Bacteroidetes	Cytophagia	Cytophagales	Cytophagaceae	Flectobacillus	1	0	0	1	3	0	1	0	1		Bacteria	Proteobacteria	Alphaproteobacteria	Rhizobiales	Hyphomicrobiaceae	Devosia	6	8	3	3	3	2
						Bacteria	Proteobacteria	Gammaproteobacteria	Alteromonadales	Shewanellaceae	Shewanella	0	0	0	0	0	0	1	0	1		Bacteria	Deferribacteres	Deferribacteres (class)	Deferribacterales	Deferribacteraceae	Flexistipes	0	0	0	0	0	0	0	0	1		Bacteria	Proteobacteria	Alphaproteobacteria	Rickettsiales	Anaplasmataceae	Ehrlichia	0	0	0	0	0	0
						Bacteria	Proteobacteria	Gammaproteobacteria	Xanthomonadales	Sinobacteraceae	Sinobacter	1	11	1	5	2	5	4	2	1		Bacteria	Firmicutes	Bacilli	Bacillales	Bacillaceae	Geobacillus	0	6	1	0	0	0	0	0	1		Bacteria	Firmicutes	Clostridia	Clostridiales	Ruminococcaceae	Ethanoligenens	0	1	0	0	0	0
						Bacteria	Proteobacteria	Deltaproteobacteria	Myxococcales	Polyangiaceae	Sorangium	0	0	0	0	0	0	0	3	1		Bacteria	Proteobacteria	Gammaproteobacteria	Chromatiales	Halothiobacillaceae	Halothiobacillus	0	0	1	0	0	0	0	0	1		Bacteria	Firmicutes	Clostridia	Clostridiales	Eubacteriaceae	Eubacterium	0	0	0	0	0	0
						Bacteria	Actinobacteria	Actinobacteria (class)	Actinomycetales	Glycomycetaceae	Stackebrandtia	0	0	0	0	0	0	0	0	1		Bacteria	Actinobacteria	Actinobacteria (class)	Actinomycetales	Actinosynnemataceae	Lechevalieria	0	0	0	0	0	0	0	1	1		Bacteria	Thermotogae	Thermotogae (class)	Thermotogales	Thermotogaceae	Fervidobacterium	0	0	0	0	0	0
						Bacteria	Proteobacteria	Gammaproteobacteria	Xanthomonadales	Xanthomonadaceae	Stenotrophomonas	15	24	0	27	12	6	430	164	1		Bacteria	Bacteroidetes	Flavobacteria	Flavobacteriales	Flavobacteriaceae	Leeuwenhoekiella	1	0	0	0	0	0	1	0	1		Bacteria	Firmicutes	Clostridia	Clostridiales	Clostridiales Family XI. Incertae Sedis	Finegoldia	0	0	0	0	0	0
						Bacteria	Cyanobacteria	unclassified (derived from Cyanobacteria)	Chroococcales	unclassified (derived from Chroococcales)	Synechococcus	0	0	0	0	0	0	1	0	1		Bacteria	Actinobacteria	Actinobacteria (class)	Actinomycetales	Microbacteriaceae	Leucobacter	0	0	0	0	0	0	0	1	1		Bacteria	Firmicutes	Bacilli	Bacillales	Bacillaceae	Geobacillus	0	0	0	0	0	0
						Bacteria	Firmicutes	Clostridia	Thermoanaerobacterales	Thermoanaerobacteraceae	Thermoanaerobacter	0	0	0	0	0	0	0	0	1		Bacteria	Bacteroidetes	Flavobacteria	Flavobacteriales	Flavobacteriaceae	Maribacter	0	0	0	0	0	0	0	0	1		Bacteria	Actinobacteria	Actinobacteria (class)	Actinomycetales	Geodermatophilaceae	Geodermatophilus	0	0	0	0	0	0
						Bacteria	Actinobacteria	Actinobacteria (class)	Actinomycetales	Pseudonocardiaceae	Thermobispora	0	1	0	0	0	0	1	0	1		Bacteria	Proteobacteria	Gammaproteobacteria	Oceanospirillales	Oceanospirillaceae	Marinomonas	0	0	0	0	0	0	0	0	1		Bacteria	Firmicutes	Bacilli	Bacillales	Bacillaceae	Halobacillus	0	0	0	0	0	0
						Bacteria	Actinobacteria	Actinobacteria (class)	Actinomycetales	unclassified (derived from Actinomycetales)	Tomitella	0	0	0	0	0	0	0	0	1		Bacteria	Proteobacteria	Alphaproteobacteria	Rhizobiales	Methylobacteriaceae	Methylobacterium	0	0	0	0	0	0	1	1	1		Bacteria	Proteobacteria	Betaproteobacteria	Burkholderiales	Oxalobacteraceae	Herbaspirillum	0	0	0	0	0	1
						Bacteria	Proteobacteria	Betaproteobacteria	Burkholderiales	Comamonadaceae	Variovorax	111	0	1	3	8	5	42	27	1		Bacteria	Actinobacteria	Actinobacteria (class)	Actinomycetales	Propionibacteriaceae	Microlunatus	0	0	0	0	0	0	0	0	1		Bacteria	Firmicutes	Clostridia	Clostridiales	Lachnospiraceae	Hespellia	0	0	0	0	0	0
						Bacteria	Proteobacteria	Gammaproteobacteria	Vibrionales	Vibrionaceae	Vibrio	0	0	0	0	0	0	0	0	1		Bacteria	Proteobacteria	Gammaproteobacteria	Pseudomonadales	Moraxellaceae	Moraxella	0	0	0	0	0	0	0	0	1		Bacteria	Proteobacteria	Alphaproteobacteria	Rickettsiales	Holosporaceae	Holospora	0	0	0	0	0	0
						Bacteria	Firmicutes	Bacilli	Lactobacillales	Leuconostocaceae	Weissella	0	0	0	0	0	0	0	0	1		Bacteria	Proteobacteria	Deltaproteobacteria	Myxococcales	Nannocystaceae	Nannocystis	0	0	0	0	0	0	1	0	1		Bacteria	Proteobacteria	Alphaproteobacteria	Rhizobiales	Hyphomicrobiaceae	Hyphomicrobium	0	9	0	0	0	0
						Bacteria	Bacteroidetes	unclassified (derived from Bacteroidetes)	unclassified (derived from Bacteroidetes)	unclassified (derived from Bacteroidetes)	unclassified (derived from Bacteroidetes)	13	39	0	6	1	1	7	13	1		Bacteria	Proteobacteria	Betaproteobacteria	Neisseriales	Neisseriaceae	Neisseria	0	0	0	0	0	0	1	1	1		Bacteria	Actinobacteria	Actinobacteria (class)	Actinomycetales	Promicromonosporaceae	Isoptericola	0	1	0	0	0	0
						Bacteria	Proteobacteria	Betaproteobacteria	Burkholderiales	unclassified (derived from Burkholderiales)	unclassified (derived from Burkholderiales)	1	0	0	0	0	0	0	2	1		Bacteria	Proteobacteria	Alphaproteobacteria	Rhizobiales	Brucellaceae	Ochrobactrum	0	1	0	0	0	1	2	1	1		Bacteria	Firmicutes	Bacilli	Bacillales	Planococcaceae	Jeotgalibacillus	0	0	0	0	0	0
						Bacteria	Proteobacteria	Betaproteobacteria	Burkholderiales	Comamonadaceae	unclassified (derived from Comamonadaceae)	5	0	0	0	0	1	27	17	1		Bacteria	Proteobacteria	Betaproteobacteria	Burkholderiales	Oxalobacteraceae	Oxalicibacterium	0	0	0	0	0	0	0	0	1		Bacteria	Actinobacteria	Actinobacteria (class)	Actinomycetales	Micrococcaceae	Kocuria	18	2	0	0	0	1
						Bacteria	Proteobacteria	Betaproteobacteria	Nitrosomonadales	Nitrosomonadaceae	unclassified (derived from Nitrosomonadaceae)	0	0	0	0	0	0	0	2	1		Bacteria	Proteobacteria	Betaproteobacteria	Burkholderiales	Burkholderiaceae	Pandoraea	0	0	0	0	0	0	0	0	1		Bacteria	Firmicutes	Bacilli	Lactobacillales	Streptococcaceae	Lactococcus	0	0	0	0	0	0
						Bacteria	Proteobacteria	Gammaproteobacteria	Oceanospirillales	unclassified (derived from Oceanospirillales)	unclassified (derived from Oceanospirillales)	0	0	0	0	0	0	0	0	1		Bacteria	Proteobacteria	Alphaproteobacteria	Rhizobiales	Phyllobacteriaceae	Parvibaculum	0	5	0	0	0	0	0	2	1		Bacteria	Bacteroidetes	Flavobacteria	Flavobacteriales	Flavobacteriaceae	Leeuwenhoekiella	6	2	0	1	0	2
						Bacteria	Proteobacteria	unclassified (derived from Proteobacteria)	unclassified (derived from Proteobacteria)	unclassified (derived from Proteobacteria)	unclassified (derived from Proteobacteria)	7	10	1	2	0	2	38	14	1		Bacteria	Proteobacteria	Betaproteobacteria	Burkholderiales	Burkholderiaceae	Polynucleobacter	0	0	0	0	0	0	0	3	1		Bacteria	Proteobacteria	Betaproteobacteria	Burkholderiales	unclassified (derived from Burkholderiales)	Leptothrix	0	1	0	0	0	0
						Bacteria	Bacteroidetes	Sphingobacteria	Sphingobacteriales	Sphingobacteriaceae	unclassified (derived from Sphingobacteriaceae)	74	78	1	6	2	2	6	16	1		Bacteria	Actinobacteria	Actinobacteria (class)	Actinomycetales	Propionibacteriaceae	Propionibacterium	2	3	1	1	0	9	5	0	1		Bacteria	Bacteroidetes	Bacteroidia	Bacteroidales	Marinilabiaceae	Marinilabilia	0	0	0	0	1	0
						Bacteria	Actinobacteria	Actinobacteria (class)	Actinomycetales	Thermomonosporaceae	unclassified (derived from Thermomonosporaceae)	0	0	0	0	0	0	0	0	1		Bacteria	Actinobacteria	Actinobacteria (class)	Actinomycetales	Rarobacteraceae	Rarobacter	0	0	0	1	0	0	0	2	1		Bacteria	Proteobacteria	Gammaproteobacteria	Methylococcales	Methylococcaceae	Methylobacter	0	0	0	0	0	0
						Bacteria	Proteobacteria	Gammaproteobacteria	Aeromonadales	Aeromonadaceae	Aeromonas	0	0	0	0	0	0	3	0	0		Bacteria	Proteobacteria	Alphaproteobacteria	Rhizobiales	Rhizobiaceae	Rhizobium	6	13	7	19	8	0	17	12	1		Bacteria	Tenericutes	Mollicutes	Mycoplasmatales	Mycoplasmataceae	Mycoplasma	1	0	0	0	0	1
						Bacteria	Proteobacteria	Alphaproteobacteria	Rhizobiales	Bradyrhizobiaceae	Afipia	0	1	0	0	0	0	0	0	0		Bacteria	Proteobacteria	Alphaproteobacteria	Rhodobacterales	Rhodobacteraceae	Rhodobacter	0	0	0	0	0	0	0	0	1		Bacteria	Proteobacteria	Deltaproteobacteria	Myxococcales	Nannocystaceae	Nannocystis	0	0	0	0	0	0
						Bacteria	Firmicutes	Bacilli	Bacillales	Alicyclobacillaceae	Alicyclobacillus	3	0	0	0	0	0	0	0	0		Bacteria	Proteobacteria	Betaproteobacteria	Burkholderiales	Comamonadaceae	Rhodoferax	6	3	0	0	0	0	0	0	1		Bacteria	Proteobacteria	Alphaproteobacteria	Rhodospirillales	Acetobacteraceae	Neoasaia	0	0	1	0	0	0
						Bacteria	Proteobacteria	Gammaproteobacteria	Vibrionales	Vibrionaceae	Aliivibrio	0	0	0	0	0	0	1	0	0		Bacteria	Proteobacteria	Alphaproteobacteria	Rhodobacterales	Rhodobacteraceae	Rhodothalassium	0	0	0	1	0	0	0	0	1		Bacteria	Actinobacteria	Actinobacteria (class)	Actinomycetales	Nocardiopsaceae	Nocardiopsis	0	0	0	0	0	2
						Bacteria	Firmicutes	Clostridia	Clostridiales	Clostridiaceae	Alkaliphilus	0	1	0	0	0	0	1	0	0		Bacteria	Proteobacteria	Alphaproteobacteria	Rhodobacterales	Rhodobacteraceae	Rhodovulum	0	0	0	0	0	0	0	0	1		Bacteria	Proteobacteria	Alphaproteobacteria	Sphingomonadales	Sphingomonadaceae	Novosphingobium	1	4	4	1	0	5
						Bacteria	Proteobacteria	Gammaproteobacteria	Chromatiales	Ectothiorhodospiraceae	Alkalispirillum	0	0	0	0	0	0	1	0	0		Bacteria	Actinobacteria	Actinobacteria (class)	Actinomycetales	Pseudonocardiaceae	Saccharopolyspora	1	2	0	0	0	0	0	2	1		Bacteria	Firmicutes	Clostridia	Clostridiales	Peptostreptococcaceae	Peptostreptococcus	0	0	0	0	0	0
						Bacteria	Proteobacteria	Alphaproteobacteria	Rhizobiales	Phyllobacteriaceae	Aminobacter	7	3	0	1	0	1	4	5	0		Bacteria	Bacteroidetes	Sphingobacteria	Sphingobacteriales	Rhodothermaceae	Salinibacter	0	0	0	0	0	0	0	0	1		Bacteria	Proteobacteria	Alphaproteobacteria	Rhodobacterales	Rhodobacteraceae	Phaeobacter	0	0	0	0	0	0
						Bacteria	Firmicutes	Bacilli	Bacillales	Paenibacillaceae	Aneurinibacillus	6	3	0	0	0	0	0	0	0		Bacteria	Actinobacteria	Actinobacteria (class)	Actinomycetales	Micromonosporaceae	Salinispora	0	0	0	0	0	0	0	0	1		Bacteria	Proteobacteria	Gammaproteobacteria	Vibrionales	Vibrionaceae	Photobacterium	0	0	0	1	0	0
						Bacteria	Proteobacteria	Betaproteobacteria	Burkholderiales	unclassified (derived from Burkholderiales)	Aquabacterium	0	0	1	0	0	0	0	0	0		Bacteria	Cyanobacteria	unclassified (derived from Cyanobacteria)	Nostocales	Scytonemataceae	Scytonema	0	0	0	0	0	0	0	0	1		Bacteria	Proteobacteria	Gammaproteobacteria	Enterobacteriales	Enterobacteriaceae	Photorhabdus	0	1	0	0	0	0
						Bacteria	Proteobacteria	Betaproteobacteria	Neisseriales	Neisseriaceae	Aquaspirillum	3	1	0	0	0	0	0	0	0		Bacteria	Proteobacteria	Alphaproteobacteria	Rhizobiales	Rhizobiaceae	Shinella	1	1	4	11	1	0	0	2	1		Bacteria	Firmicutes	Bacilli	Bacillales	Planococcaceae	Planomicrobium	0	0	0	0	0	1
						Bacteria	Actinobacteria	Actinobacteria (class)	Actinomycetales	Actinomycetaceae	Arcanobacterium	1	0	0	0	0	0	0	1	0		Bacteria	Proteobacteria	Gammaproteobacteria	Xanthomonadales	Sinobacteraceae	Sinobacter	2	25	0	1	0	0	0	3	1		Bacteria	Proteobacteria	Alphaproteobacteria	Rhizobiales	Methylocystaceae	Pleomorphomonas	0	0	0	0	0	0
						Eukaryota	Chlorophyta	Trebouxiophyceae	Chlorellales	Chlorellaceae	Auxenochlorella	0	660	5	8	6	0	0	0	0		Bacteria	Tenericutes	Mollicutes	Entomoplasmatales	Spiroplasmataceae	Spiroplasma	0	1	1	10	0	0	2	0	1		Bacteria	Bacteroidetes	unclassified (derived from Bacteroidetes)	unclassified (derived from Bacteroidetes)	unclassified (derived from Bacteroidetes)	Prolixibacter	0	0	0	0	0	0
						Bacteria	Proteobacteria	Gammaproteobacteria	Pseudomonadales	Pseudomonadaceae	Azomonas	0	0	0	0	0	0	1	0	0		Bacteria	Firmicutes	Bacilli	Bacillales	Staphylococcaceae	Staphylococcus	0	0	1	0	0	3	2	4	1		Bacteria	Actinobacteria	Actinobacteria (class)	Actinomycetales	Pseudonocardiaceae	Pseudonocardia	0	0	0	0	0	2
						Bacteria	Proteobacteria	Betaproteobacteria	Rhodocyclales	Rhodocyclaceae	Azospira	0	0	0	0	0	0	2	2	0		Bacteria	Proteobacteria	Betaproteobacteria	Neisseriales	Neisseriaceae	Stenoxybacter	0	0	0	1	0	0	2	0	1		Bacteria	Bacteroidetes	Flavobacteria	Flavobacteriales	Flavobacteriaceae	Psychroflexus	2	27	3	3	3	2
						Bacteria	Proteobacteria	Alphaproteobacteria	Rhodospirillales	Rhodospirillaceae	Azospirillum	3	14	1	3	0	2	2	1	0		Bacteria	Proteobacteria	Betaproteobacteria	Rhodocyclales	Rhodocyclaceae	Sterolibacterium	0	0	0	0	0	0	0	1	1		Bacteria	Actinobacteria	Actinobacteria (class)	Actinomycetales	Microbacteriaceae	Rathayibacter	0	1	0	0	0	1
						Bacteria	Proteobacteria	Gammaproteobacteria	Pseudomonadales	Pseudomonadaceae	Azotobacter	0	0	0	0	0	0	2	2	0		Bacteria	Actinobacteria	Actinobacteria (class)	Actinomycetales	Streptomycetaceae	Streptacidiphilus	0	0	0	0	0	0	0	0	1		Bacteria	Actinobacteria	Actinobacteria (class)	Actinomycetales	Micrococcaceae	Renibacterium	2	1	0	0	0	0
						Bacteria	Proteobacteria	Betaproteobacteria	Rhodocyclales	Rhodocyclaceae	Azovibrio	1	0	0	0	0	0	5	3	0		Bacteria	Firmicutes	Bacilli	Lactobacillales	Streptococcaceae	Streptococcus	0	0	1	0	0	1	2	0	1		Bacteria	Proteobacteria	Alphaproteobacteria	Rickettsiales	Rickettsiaceae	Rickettsia	0	0	0	0	1	0
						Bacteria	Proteobacteria	Alphaproteobacteria	Rhizobiales	Bartonellaceae	Bartonella	0	0	0	0	0	0	2	0	0		Bacteria	Firmicutes	Clostridia	Clostridiales	Syntrophomonadaceae	Syntrophomonas	0	0	0	0	0	0	0	0	1		Bacteria	Bacteroidetes	Flavobacteria	Flavobacteriales	Flavobacteriaceae	Robiginitalea	0	0	0	0	0	0
						Bacteria	Proteobacteria	Alphaproteobacteria	Rhizobiales	Bradyrhizobiaceae	Blastobacter	0	0	1	0	0	0	0	0	0		Bacteria	Proteobacteria	Betaproteobacteria	Burkholderiales	Alcaligenaceae	Taylorella	0	1	0	0	0	3	8	11	1		Bacteria	Proteobacteria	Betaproteobacteria	Burkholderiales	unclassified (derived from Burkholderiales)	Roseateles	0	0	0	0	0	0
						Bacteria	Proteobacteria	Alphaproteobacteria	Rhizobiales	Hyphomicrobiaceae	Blastochloris	0	4	0	0	0	0	0	0	0		Bacteria	Actinobacteria	Actinobacteria (class)	Actinomycetales	Intrasporangiaceae	Terracoccus	0	0	0	0	0	0	0	0	1		Bacteria	Proteobacteria	Betaproteobacteria	Burkholderiales	unclassified (derived from Burkholderiales)	Rubrivivax	0	1	0	2	2	0
						Bacteria	Planctomycetes	Planctomycetacia	Planctomycetales	Planctomycetaceae	Blastopirellula	0	3	0	0	0	0	0	0	0		Bacteria	Proteobacteria	Betaproteobacteria	Hydrogenophilales	Hydrogenophilaceae	Thiobacillus	1	0	1	0	0	0	0	0	1		Bacteria	Actinobacteria	Actinobacteria (class)	Actinomycetales	Pseudonocardiaceae	Saccharopolyspora	0	4	0	0	0	0
						Bacteria	Spirochaetes	Spirochaetes (class)	Spirochaetales	Spirochaetaceae	Borrelia	1	1	0	0	0	0	1	3	0		Bacteria	Proteobacteria	Betaproteobacteria	Burkholderiales	unclassified (derived from Burkholderiales)	Thiomonas	0	0	0	0	0	0	1	0	1		Bacteria	Firmicutes	Negativicutes	Selenomonadales	Veillonellaceae	Selenomonas	1	0	0	0	0	0
						Bacteria	Proteobacteria	Alphaproteobacteria	Rhizobiales	Bradyrhizobiaceae	Bosea	6	1	0	0	0	0	2	0	0		Bacteria	Actinobacteria	Actinobacteria (class)	Actinomycetales	Tsukamurellaceae	Tsukamurella	0	0	0	0	0	1	0	0	1		Bacteria	Proteobacteria	Gammaproteobacteria	unclassified (derived from Gammaproteobacteria)	unclassified (derived from Gammaproteobacteria)	Solimonas	0	4	2	0	1	0
						Bacteria	Proteobacteria	Betaproteobacteria	Burkholderiales	Comamonadaceae	Brachymonas	0	0	0	0	0	0	5	2	0		Bacteria	Proteobacteria	Betaproteobacteria	Burkholderiales	Comamonadaceae	Variovorax	9	4	1	1	0	0	1	5	1		Bacteria	Actinobacteria	Actinobacteria (class)	Actinomycetales	Streptomycetaceae	Streptacidiphilus	0	0	0	0	0	0
						Bacteria	Spirochaetes	Spirochaetes (class)	Spirochaetales	Brachyspiraceae	Brachyspira	0	0	0	0	0	0	1	0	0		Bacteria	Proteobacteria	Betaproteobacteria	Burkholderiales	Comamonadaceae	Verminephrobacter	0	0	0	0	0	0	0	1	1		Bacteria	Proteobacteria	Betaproteobacteria	Burkholderiales	Alcaligenaceae	Taylorella	1	0	0	0	0	1
						Bacteria	Firmicutes	Bacilli	Bacillales	Paenibacillaceae	Brevibacillus	0	0	0	1	0	0	0	1	0		Bacteria	Proteobacteria	Gammaproteobacteria	Vibrionales	Vibrionaceae	Vibrio	0	1	1	0	2	0	0	0	1		Bacteria	Proteobacteria	Gammaproteobacteria	Alteromonadales	unclassified (derived from Alteromonadales)	Teredinibacter	0	0	4	33	3	0
						Bacteria	Bacteroidetes	unclassified (derived from Bacteroidetes)	unclassified (derived from Bacteroidetes)	unclassified (derived from Bacteroidetes)	Candidatus Amoebophilus	6	6	1	2	1	0	6	0	0		Bacteria	Proteobacteria	Betaproteobacteria	Neisseriales	Neisseriaceae	Vitreoscilla	0	0	1	0	0	0	0	4	1		Bacteria	Proteobacteria	Gammaproteobacteria	Chromatiales	Chromatiaceae	Thiorhodovibrio	0	0	0	0	1	0
						Bacteria	Actinobacteria	Actinobacteria (class)	Actinomycetales	Microbacteriaceae	Candidatus Aquiluna	0	0	0	0	0	0	0	1	0		Bacteria	Proteobacteria	Betaproteobacteria	Burkholderiales	Comamonadaceae	Xenophilus	0	0	0	0	0	0	1	0	1		Bacteria	Actinobacteria	Actinobacteria (class)	Actinomycetales	unclassified (derived from Actinomycetales)	Tropheryma	2	0	0	0	0	0
						Bacteria	Bacteroidetes	unclassified (derived from Bacteroidetes)	unclassified (derived from Bacteroidetes)	unclassified (derived from Bacteroidetes)	Candidatus Cardinium	0	0	0	1	3	0	2	0	0		Bacteria	Proteobacteria	Gammaproteobacteria	Enterobacteriales	Enterobacteriaceae	Xenorhabdus	0	0	0	1	0	0	0	0	1		Bacteria	Tenericutes	Mollicutes	Mycoplasmatales	Mycoplasmataceae	Ureaplasma	0	0	0	0	0	0
						Bacteria	Proteobacteria	Gammaproteobacteria	Enterobacteriales	Enterobacteriaceae	Candidatus Curculioniphilus	0	0	0	0	0	0	1	0	0		Bacteria	Proteobacteria	Alphaproteobacteria	Rhizobiales	Bradyrhizobiaceae	unclassified (derived from Bradyrhizobiaceae)	0	0	0	0	0	0	0	0	1		Bacteria	Actinobacteria	Actinobacteria (class)	unclassified (derived from Actinobacteria (class))	unclassified (derived from Actinobacteria (class))	unclassified (derived from Actinobacteria (class))	0	1	0	0	0	2
						Bacteria	Proteobacteria	Betaproteobacteria	Burkholderiales	Burkholderiaceae	Candidatus Glomeribacter	0	0	0	0	0	0	2	0	0		Bacteria	Proteobacteria	Gammaproteobacteria	Pseudomonadales	Moraxellaceae	unclassified (derived from Moraxellaceae)	0	0	0	0	0	0	0	1	1		Bacteria	Proteobacteria	Gammaproteobacteria	Chromatiales	Ectothiorhodospiraceae	unclassified (derived from Ectothiorhodospiraceae)	0	0	0	0	0	0
						Bacteria	Proteobacteria	Alphaproteobacteria	Rhizobiales	Rhizobiaceae	Candidatus Liberibacter	4	0	0	0	0	0	1	0	0		Bacteria	Bacteroidetes	Sphingobacteria	Sphingobacteriales	Sphingobacteriaceae	unclassified (derived from Sphingobacteriaceae)	55	24	10	16	1	0	20	16	1		Bacteria	Proteobacteria	Epsilonproteobacteria	unclassified (derived from Epsilonproteobacteria)	unclassified (derived from Epsilonproteobacteria)	unclassified (derived from Epsilonproteobacteria)	0	0	0	0	1	0
						Bacteria	Proteobacteria	Alphaproteobacteria	Rickettsiales	unclassified (derived from Rickettsiales)	Candidatus Midichloria	1	0	0	0	0	0	0	0	0		Bacteria	Firmicutes	Clostridia	Thermoanaerobacterales	unclassified (derived from Thermoanaerobacterales)	unclassified (derived from Thermoanaerobacterales)	0	0	0	0	0	0	0	0	1		Bacteria	Firmicutes	Erysipelotrichi	Erysipelotrichales	Erysipelotrichaceae	unclassified (derived from Erysipelotrichaceae)	0	0	0	0	0	0
						Bacteria	Proteobacteria	Gammaproteobacteria	Oceanospirillales	Halomonadaceae	Candidatus Portiera	0	0	0	0	0	0	1	0	0		Bacteria	Firmicutes	Bacilli	Lactobacillales	Aerococcaceae	Abiotrophia	1	0	0	0	0	0	0	0	0		Bacteria	Proteobacteria	Gammaproteobacteria	Methylococcales	Methylococcaceae	unclassified (derived from Methylococcaceae)	0	0	0	0	0	1
						Bacteria	Chlamydiae	Chlamydiae (class)	Chlamydiales	Parachlamydiaceae	Candidatus Protochlamydia	0	1	0	0	1	0	1	0	0		Bacteria	Proteobacteria	Alphaproteobacteria	Rhodospirillales	Acetobacteraceae	Acidiphilium	0	0	0	0	0	0	0	2	0		Bacteria	Proteobacteria	Alphaproteobacteria	Rhizobiales	Methylocystaceae	unclassified (derived from Methylocystaceae)	0	0	0	0	0	0
						Bacteria	Actinobacteria	Actinobacteria (class)	Actinomycetales	Microbacteriaceae	Candidatus Rhodoluna	0	0	0	0	0	0	0	1	0		Bacteria	Proteobacteria	Gammaproteobacteria	Acidithiobacillales	Acidithiobacillaceae	Acidithiobacillus	0	0	0	0	1	0	2	0	0		Bacteria	Proteobacteria	Alphaproteobacteria	Rhodospirillales	Rhodospirillaceae	unclassified (derived from Rhodospirillaceae)	0	0	0	0	0	1
						Bacteria	Acidobacteria	Solibacteres	Solibacterales	Solibacteraceae	Candidatus Solibacter	1	0	0	0	0	0	0	0	0		Bacteria	Actinobacteria	Actinobacteria (class)	Actinomycetales	Micromonosporaceae	Actinoplanes	0	0	0	0	0	0	0	1	0		Bacteria	Proteobacteria	Alphaproteobacteria	Rickettsiales	Rickettsiaceae	unclassified (derived from Rickettsiaceae)	0	0	0	0	0	0
						Bacteria	Bacteroidetes	Flavobacteria	Flavobacteriales	Flavobacteriaceae	Cellulophaga	0	0	0	0	0	0	2	0	0		Bacteria	Firmicutes	Bacilli	Lactobacillales	Aerococcaceae	Aerococcus	0	1	0	0	0	0	1	0	0		Bacteria	Tenericutes	Mollicutes	Acholeplasmatales	Acholeplasmataceae	Acholeplasma	0	0	0	0	0	1
						Eukaryota	Chlorophyta	Chlorophyceae	Chlamydomonadales	Chlamydomonadaceae	Chlamydomonas	0	159	2	3	0	0	1	0	0		Bacteria	Proteobacteria	Gammaproteobacteria	Aeromonadales	Aeromonadaceae	Aeromonas	0	0	1	1	0	0	1	1	0		Bacteria	Firmicutes	Negativicutes	Selenomonadales	Acidaminococcaceae	Acidaminococcus	2	0	0	0	0	0
						Bacteria	Chlamydiae	Chlamydiae (class)	Chlamydiales	Chlamydiaceae	Chlamydophila	0	1	0	0	0	0	0	0	0		Bacteria	Proteobacteria	Alphaproteobacteria	Rhizobiales	Bradyrhizobiaceae	Afipia	0	0	1	0	0	0	1	0	0		Bacteria	Actinobacteria	Actinobacteria (class)	Acidimicrobiales	Acidimicrobiaceae	Acidimicrobium	0	4	0	0	0	0
						Eukaryota	Chlorophyta	Trebouxiophyceae	Chlorellales	Chlorellaceae	Chlorella	0	236	4	0	2	0	0	0	0		Bacteria	Actinobacteria	Actinobacteria (class)	Actinomycetales	Microbacteriaceae	Agreia	1	0	0	0	0	0	0	0	0		Bacteria	Proteobacteria	Gammaproteobacteria	Acidithiobacillales	Acidithiobacillaceae	Acidithiobacillus	0	0	0	0	0	2
						Bacteria	Chloroflexi	Chloroflexi (class)	Chloroflexales	Chloroflexaceae	Chloroflexus	0	0	0	0	0	0	1	0	0		Bacteria	Proteobacteria	Alphaproteobacteria	Rhizobiales	Rhizobiaceae	Agrobacterium	0	0	0	0	0	0	1	0	0		Bacteria	Proteobacteria	Gammaproteobacteria	Pseudomonadales	Moraxellaceae	Acinetobacter	1	1	2	0	2	0
						Eukaryota	unclassified (derived from Eukaryota)	Florideophyceae	Gigartinales	Gigartinaceae	Chondrus	0	1	0	0	0	0	0	0	0		Bacteria	Verrucomicrobia	Verrucomicrobiae	Verrucomicrobiales	Verrucomicrobiaceae	Akkermansia	0	0	0	0	0	0	0	2	0		Bacteria	Proteobacteria	Gammaproteobacteria	Pasteurellales	Pasteurellaceae	Actinobacillus	0	0	0	0	0	0
						Bacteria	Cyanobacteria	unclassified (derived from Cyanobacteria)	Pleurocapsales	unclassified (derived from Pleurocapsales)	Chroococcidiopsis	0	0	0	0	0	3	0	0	0		Bacteria	Proteobacteria	Gammaproteobacteria	Oceanospirillales	Alcanivoracaceae	Alcanivorax	0	0	0	0	1	0	0	0	0		Bacteria	Actinobacteria	Actinobacteria (class)	Actinomycetales	Thermomonosporaceae	Actinocorallia	27	0	0	0	0	0
						Bacteria	Verrucomicrobia	Spartobacteria	unclassified (derived from Spartobacteria)	unclassified (derived from Spartobacteria)	Chthoniobacter	0	0	0	0	0	1	0	0	0		Bacteria	Firmicutes	Clostridia	Clostridiales	Clostridiaceae	Alkaliphilus	0	0	0	0	0	0	1	0	0		Bacteria	Actinobacteria	Actinobacteria (class)	Actinomycetales	Micromonosporaceae	Actinoplanes	0	0	0	0	0	0
						Bacteria	Firmicutes	Bacilli	Bacillales	Paenibacillaceae	Cohnella	13	2	0	0	0	0	0	0	0		Bacteria	Bacteroidetes	Flavobacteria	Flavobacteriales	Flavobacteriaceae	Aquimarina	0	0	3	0	3	0	1	1	0		Bacteria	Firmicutes	Bacilli	Lactobacillales	Aerococcaceae	Aerococcus	0	0	1	0	0	0
						Bacteria	Proteobacteria	Betaproteobacteria	Burkholderiales	Oxalobacteraceae	Collimonas	0	0	0	0	0	0	2	0	0		Bacteria	Proteobacteria	Gammaproteobacteria	Xanthomonadales	Xanthomonadaceae	Aquimonas	5	0	1	0	0	0	2	0	0		Bacteria	Proteobacteria	Gammaproteobacteria	Aeromonadales	Aeromonadaceae	Aeromonas	0	0	0	0	0	0
						Bacteria	Actinobacteria	Actinobacteria (class)	Coriobacteriales	Coriobacteriaceae	Collinsella	1	0	0	0	0	0	0	0	0		Eukaryota	Chlorophyta	Trebouxiophyceae	Chlorellales	Chlorellaceae	Auxenochlorella	0	61	17	2	13	0	0	0	0		Bacteria	Proteobacteria	Alphaproteobacteria	Rhizobiales	Rhizobiaceae	Agrobacterium	0	3	0	0	0	0
						Bacteria	Proteobacteria	Gammaproteobacteria	Enterobacteriales	Enterobacteriaceae	Cronobacter	1	0	0	0	0	0	0	0	0		Bacteria	Proteobacteria	Betaproteobacteria	Rhodocyclales	Rhodocyclaceae	Azospira	1	0	0	0	0	1	1	1	0		Bacteria	Actinobacteria	Actinobacteria (class)	Actinomycetales	Microbacteriaceae	Agromyces	0	0	0	0	0	0
						Bacteria	Proteobacteria	Betaproteobacteria	Burkholderiales	Burkholderiaceae	Cupriavidus	1	1	0	0	0	0	7	3	0		Bacteria	Proteobacteria	Betaproteobacteria	Rhodocyclales	Rhodocyclaceae	Azovibrio	0	0	0	0	0	1	0	0	0		Bacteria	Proteobacteria	Betaproteobacteria	Burkholderiales	Comamonadaceae	Alicycliphilus	0	0	0	0	0	0
						Eukaryota	unclassified (derived from Eukaryota)	Bangiophyceae	Cyanidiales	Cyanidiaceae	Cyanidium	0	0	0	0	0	0	0	1	0		Bacteria	Proteobacteria	Alphaproteobacteria	Rhizobiales	Bartonellaceae	Bartonella	0	0	0	1	1	1	0	4	0		Bacteria	Firmicutes	Bacilli	Bacillales	Alicyclobacillaceae	Alicyclobacillus	0	0	1	0	0	1
						Bacteria	Cyanobacteria	unclassified (derived from Cyanobacteria)	Chroococcales	unclassified (derived from Chroococcales)	Cyanothece	0	0	0	0	0	0	4	1	0		Bacteria	Proteobacteria	Deltaproteobacteria	Bdellovibrionales	Bdellovibrionaceae	Bdellovibrio	0	0	2	0	0	0	0	0	0		Bacteria	Proteobacteria	Gammaproteobacteria	Alteromonadales	Alteromonadaceae	Alishewanella	0	13	4	1	2	0
						Bacteria	Proteobacteria	Gammaproteobacteria	Thiotrichales	Piscirickettsiaceae	Cycloclasticus	0	0	0	0	0	0	0	1	0		Bacteria	Proteobacteria	Alphaproteobacteria	Rhizobiales	Bradyrhizobiaceae	Blastobacter	0	0	1	1	0	0	0	0	0		Bacteria	Proteobacteria	Gammaproteobacteria	unclassified (derived from Gammaproteobacteria)	unclassified (derived from Gammaproteobacteria)	Alkalimonas	0	0	0	0	2	0
						Bacteria	Proteobacteria	Betaproteobacteria	Rhodocyclales	Rhodocyclaceae	Dechloromonas	0	1	0	0	0	0	0	0	0		Bacteria	Proteobacteria	Alphaproteobacteria	Rhizobiales	Hyphomicrobiaceae	Blastochloris	0	0	0	0	0	0	1	0	0		Bacteria	Proteobacteria	Gammaproteobacteria	Chromatiales	Ectothiorhodospiraceae	Alkalispirillum	0	0	0	0	0	1
						Bacteria	Deferribacteres	Deferribacteres (class)	Deferribacterales	Deferribacteraceae	Deferribacter	0	0	0	0	0	1	0	0	0		Bacteria	Spirochaetes	Spirochaetes (class)	Spirochaetales	Spirochaetaceae	Borrelia	0	1	0	0	0	0	0	2	0		Bacteria	Proteobacteria	Gammaproteobacteria	Alteromonadales	Alteromonadaceae	Alteromonas	0	0	0	0	0	0
						Bacteria	Deinococcus-Thermus	Deinococci	Deinococcales	Deinococcaceae	Deinococcus	0	1	0	0	0	0	0	0	0		Bacteria	Proteobacteria	Alphaproteobacteria	Rhizobiales	Bradyrhizobiaceae	Bosea	2	4	0	3	5	0	4	1	0		Bacteria	Firmicutes	Clostridia	Clostridiales	Lachnospiraceae	Anaerostipes	2	0	0	0	0	0
						Bacteria	Proteobacteria	Betaproteobacteria	Burkholderiales	Comamonadaceae	Delftia	2	0	0	0	0	0	1	0	0		Bacteria	Actinobacteria	Actinobacteria (class)	Actinomycetales	Dermabacteraceae	Brachybacterium	0	11	0	0	0	0	0	0	0		Bacteria	Proteobacteria	Alphaproteobacteria	Rhizobiales	Xanthobacteraceae	Ancylobacter	0	0	0	0	0	0
						Bacteria	Proteobacteria	Betaproteobacteria	Rhodocyclales	Rhodocyclaceae	Denitromonas	0	0	0	0	0	0	1	0	0		Bacteria	Actinobacteria	Actinobacteria (class)	Actinomycetales	Microbacteriaceae	Candidatus Aquiluna	1	0	0	0	0	0	0	0	0		Bacteria	Firmicutes	Bacilli	Bacillales	Paenibacillaceae	Aneurinibacillus	0	0	0	0	1	0
						Bacteria	Deferribacteres	Deferribacteres (class)	Deferribacterales	Deferribacteraceae	Denitrovibrio	0	0	0	0	0	0	1	0	0		Bacteria	Proteobacteria	Gammaproteobacteria	Enterobacteriales	Enterobacteriaceae	Candidatus Hamiltonella	0	0	0	1	0	0	0	0	0		Bacteria	Firmicutes	Bacilli	Bacillales	Bacillaceae	Anoxybacillus	118	0	0	0	0	0
						Bacteria	Actinobacteria	Actinobacteria (class)	Actinomycetales	Dermacoccaceae	Dermacoccus	2	0	0	0	0	0	0	0	0		Bacteria	Bacteroidetes	Flavobacteria	Flavobacteriales	Flavobacteriaceae	Candidatus Hemobacterium	0	0	0	1	0	0	0	0	0		Bacteria	Proteobacteria	Betaproteobacteria	Neisseriales	Neisseriaceae	Aquaspirillum	0	2	0	0	2	0
						Bacteria	Proteobacteria	Deltaproteobacteria	Desulfovibrionales	Desulfomicrobiaceae	Desulfomicrobium	0	3	0	0	0	0	0	0	0		Bacteria	Proteobacteria	Alphaproteobacteria	Rhizobiales	Rhizobiaceae	Candidatus Liberibacter	1	1	1	1	0	0	2	13	0		Bacteria	Cyanobacteria	unclassified (derived from Cyanobacteria)	Oscillatoriales	unclassified (derived from Oscillatoriales)	Arthrospira	0	0	0	0	0	0
						Bacteria	Firmicutes	Clostridia	Clostridiales	Peptococcaceae	Desulfotomaculum	1	0	0	0	0	0	5	0	0		Bacteria	Bacteroidetes	Flavobacteria	Flavobacteriales	Flavobacteriaceae	Cellulophaga	2	0	0	0	0	0	0	0	0		Bacteria	Proteobacteria	Alphaproteobacteria	Caulobacterales	Caulobacteraceae	Asticcacaulis	0	9	0	0	0	0
						Bacteria	Proteobacteria	Deltaproteobacteria	Desulfurellales	Desulfurellaceae	Desulfurella	0	0	0	0	0	1	0	0	0		Bacteria	Proteobacteria	Gammaproteobacteria	Pseudomonadales	Pseudomonadaceae	Cellvibrio	1	6	514	562	1613	1	1	0	0		Bacteria	Actinobacteria	Actinobacteria (class)	Coriobacteriales	Coriobacteriaceae	Atopobium	0	0	0	0	0	0
						Bacteria	Proteobacteria	Alphaproteobacteria	Rhizobiales	Hyphomicrobiaceae	Devosia	71	12	0	0	0	0	0	1	0		Eukaryota	Chlorophyta	Chlorophyceae	Chlamydomonadales	Chlamydomonadaceae	Chlamydomonas	0	12	2	0	4	0	0	0	0		Eukaryota	Chlorophyta	Trebouxiophyceae	Chlorellales	Chlorellaceae	Auxenochlorella	2	49	10	4	9	5
						Bacteria	Firmicutes	Negativicutes	Selenomonadales	Veillonellaceae	Dialister	0	0	0	0	0	0	1	0	0		Eukaryota	Chlorophyta	Trebouxiophyceae	Chlorellales	Chlorellaceae	Chlorella	0	38	36	8	2	0	0	1	0		Bacteria	Proteobacteria	Betaproteobacteria	Burkholderiales	Alcaligenaceae	Azohydromonas	0	0	0	1	0	0
						Bacteria	Bacteroidetes	Flavobacteria	Flavobacteriales	Flavobacteriaceae	Dokdonia	1	1	0	0	0	0	6	6	0		Bacteria	Chlorobi	Chlorobia	Chlorobiales	Chlorobiaceae	Chlorobaculum	0	0	0	1	0	0	1	0	0		Bacteria	Proteobacteria	Betaproteobacteria	Rhodocyclales	Rhodocyclaceae	Azospira	5	0	0	0	0	3
						Bacteria	Proteobacteria	Gammaproteobacteria	Xanthomonadales	Xanthomonadaceae	Dyella	230	300	0	3	6	1	56	0	0		Bacteria	Firmicutes	Bacilli	Bacillales	Paenibacillaceae	Cohnella	1	6	1	0	0	0	0	0	0		Bacteria	Proteobacteria	Gammaproteobacteria	Pseudomonadales	Pseudomonadaceae	Azotobacter	0	0	0	0	0	0
						Bacteria	Actinobacteria	Actinobacteria (class)	Coriobacteriales	Coriobacteriaceae	Eggerthella	0	1	0	0	0	0	0	0	0		Bacteria	Proteobacteria	Gammaproteobacteria	Legionellales	Coxiellaceae	Coxiella	3	0	0	0	0	0	0	0	0		Bacteria	Proteobacteria	Deltaproteobacteria	Bdellovibrionales	Bdellovibrionaceae	Bdellovibrio	0	0	0	1	0	0
						Bacteria	Proteobacteria	Betaproteobacteria	Neisseriales	Neisseriaceae	Eikenella	0	0	0	1	0	0	0	0	0		Eukaryota	Streptophyta	unclassified (derived from Streptophyta)	Cucurbitales	Cucurbitaceae	Cucumis	0	0	0	0	0	0	1	0	0		Bacteria	Proteobacteria	Gammaproteobacteria	Oceanospirillales	Oceanospirillaceae	Bermanella	0	0	0	0	0	0
						Bacteria	Bacteroidetes	Flavobacteria	Flavobacteriales	Flavobacteriaceae	Elizabethkingia	1	0	0	0	0	0	5	2	0		Bacteria	Bacteroidetes	Cytophagia	Cytophagales	Cyclobacteriaceae	Cyclobacterium	0	1	0	0	0	0	0	0	0		Bacteria	Proteobacteria	Alphaproteobacteria	Rhizobiales	Bradyrhizobiaceae	Blastobacter	0	0	0	0	0	0
						Eukaryota	unclassified (derived from Eukaryota)	unclassified (derived from Eukaryota)	Isochrysidales	Noelaerhabdaceae	Emiliania	0	23	1	0	1	0	2	0	0		Bacteria	Proteobacteria	Gammaproteobacteria	Thiotrichales	Piscirickettsiaceae	Cycloclasticus	0	0	33	1	1	0	0	0	0		Bacteria	Proteobacteria	Alphaproteobacteria	Rhizobiales	Hyphomicrobiaceae	Blastochloris	1	0	0	0	0	0
						Bacteria	Bacteroidetes	Flavobacteria	Flavobacteriales	Flavobacteriaceae	Empedobacter	1	0	0	0	0	0	0	0	0		Eukaryota	Streptophyta	unclassified (derived from Streptophyta)	Apiales	Apiaceae	Daucus	0	0	0	0	0	1	0	0	0		Bacteria	Proteobacteria	Alphaproteobacteria	Sphingomonadales	Sphingomonadaceae	Blastomonas	0	5	0	0	0	0
						Bacteria	Proteobacteria	Alphaproteobacteria	Rhizobiales	Rhizobiaceae	Ensifer	2	0	0	0	0	0	2	1	0		Bacteria	Deinococcus-Thermus	Deinococci	Deinococcales	Deinococcaceae	Deinococcus	0	0	1	0	0	0	0	0	0		Bacteria	Proteobacteria	Alphaproteobacteria	Rhizobiales	Bradyrhizobiaceae	Bosea	4	5	0	1	0	1
						Bacteria	Firmicutes	Bacilli	Bacillales	unclassified (derived from Bacillales)	Exiguobacterium	3	0	0	0	0	0	0	0	0		Bacteria	Proteobacteria	Betaproteobacteria	Burkholderiales	Alcaligenaceae	Derxia	0	0	0	0	0	0	0	1	0		Bacteria	Actinobacteria	Actinobacteria (class)	Actinomycetales	Dermabacteraceae	Brachybacterium	2	1	0	0	0	1
						Bacteria	Thermotogae	Thermotogae (class)	Thermotogales	Thermotogaceae	Fervidobacterium	0	0	0	0	0	0	3	0	0		Bacteria	Proteobacteria	Deltaproteobacteria	Desulfovibrionales	Desulfomicrobiaceae	Desulfomicrobium	0	0	0	0	1	0	0	0	0		Bacteria	Proteobacteria	Gammaproteobacteria	Enterobacteriales	Enterobacteriaceae	Brenneria	0	0	0	0	0	0
						Bacteria	Bacteroidetes	Cytophagia	Cytophagales	Flammeovirgaceae	Flammeovirga	0	0	0	0	0	1	17	0	0		Bacteria	Proteobacteria	Deltaproteobacteria	Desulfovibrionales	Desulfovibrionaceae	Desulfovibrio	0	1	0	0	0	0	1	1	0		Bacteria	Firmicutes	Bacilli	Bacillales	Paenibacillaceae	Brevibacillus	1	0	0	0	0	2
						Bacteria	Bacteroidetes	Cytophagia	Cytophagales	Cytophagaceae	Flectobacillus	3	0	0	0	0	1	7	0	0		Bacteria	Proteobacteria	Betaproteobacteria	Burkholderiales	Comamonadaceae	Diaphorobacter	0	0	0	0	0	2	2	0	0		Bacteria	Proteobacteria	Alphaproteobacteria	Rhizobiales	Brucellaceae	Brucella	0	3	1	0	0	1
						Bacteria	Gemmatimonadetes	Gemmatimonadetes (class)	Gemmatimonadales	Gemmatimonadaceae	Gemmatimonas	0	1	0	0	0	0	0	0	0		Bacteria	Proteobacteria	Gammaproteobacteria	Chromatiales	Ectothiorhodospiraceae	Ectothiorhodosinus	0	0	0	0	0	0	0	2	0		Bacteria	Bacteroidetes	Bacteroidia	Bacteroidales	Porphyromonadaceae	Butyricimonas	0	0	0	0	0	0
						Bacteria	Proteobacteria	Alphaproteobacteria	Rhodospirillales	Acetobacteraceae	Gluconacetobacter	0	0	0	0	0	0	1	2	0		Bacteria	Proteobacteria	Betaproteobacteria	Neisseriales	Neisseriaceae	Eikenella	0	0	0	0	0	0	0	1	0		Bacteria	Firmicutes	Clostridia	Thermoanaerobacterales	Thermoanaerobacteraceae	Caldanaerobius	0	0	0	0	0	1
						Bacteria	Proteobacteria	Alphaproteobacteria	Rhodospirillales	Acetobacteraceae	Gluconobacter	1	0	0	0	0	0	0	4	0		Eukaryota	unclassified (derived from Eukaryota)	unclassified (derived from Eukaryota)	Isochrysidales	Noelaerhabdaceae	Emiliania	0	1	1	1	5	1	4	1	0		Bacteria	Proteobacteria	Epsilonproteobacteria	Campylobacterales	Campylobacteraceae	Campylobacter	114	0	0	0	0	0
						Eukaryota	Streptophyta	Gnetopsida	Gnetales	Gnetaceae	Gnetum	0	0	0	0	0	1	0	0	0		Bacteria	Proteobacteria	Alphaproteobacteria	Rhizobiales	Rhizobiaceae	Ensifer	2	1	2	0	0	0	0	0	0		Bacteria	Proteobacteria	Betaproteobacteria	unclassified (derived from Betaproteobacteria)	unclassified (derived from Betaproteobacteria)	Candidatus Accumulibacter	16	1	0	0	0	0
						Eukaryota	unclassified (derived from Eukaryota)	Florideophyceae	Gracilariales	Gracilariaceae	Gracilaria	0	1	0	0	0	0	0	0	0		Bacteria	Proteobacteria	Gammaproteobacteria	Enterobacteriales	Enterobacteriaceae	Erwinia	1	0	0	0	0	0	0	0	0		Bacteria	Proteobacteria	Gammaproteobacteria	Alteromonadales	unclassified (derived from Alteromonadales)	Candidatus Endobugula	0	0	0	0	0	0
						Eukaryota	unclassified (derived from Eukaryota)	Florideophyceae	Gracilariales	Gracilariaceae	Gracilariopsis	0	1	0	0	0	0	0	0	0		Bacteria	Firmicutes	Clostridia	Clostridiales	Clostridiales Family XI. Incertae Sedis	Finegoldia	0	0	0	0	0	0	0	1	0		Bacteria	Proteobacteria	Gammaproteobacteria	Enterobacteriales	Enterobacteriaceae	Candidatus Hamiltonella	0	0	1	0	0	0
						Bacteria	Proteobacteria	Gammaproteobacteria	Oceanospirillales	Halomonadaceae	Halomonas	0	0	0	0	0	0	1	0	0		Bacteria	Gemmatimonadetes	Gemmatimonadetes (class)	Gemmatimonadales	Gemmatimonadaceae	Gemmatimonas	2	2	0	0	0	0	0	0	0		Bacteria	Acidobacteria	unclassified (derived from Acidobacteria)	unclassified (derived from Acidobacteria)	unclassified (derived from Acidobacteria)	Candidatus Koribacter	0	1	0	0	0	0
						Bacteria	Proteobacteria	Gammaproteobacteria	Chromatiales	Halothiobacillaceae	Halothiobacillus	0	0	0	5	0	0	0	0	0		Bacteria	Proteobacteria	Alphaproteobacteria	Rhodospirillales	Acetobacteraceae	Gluconobacter	0	0	0	0	0	0	0	10	0		Bacteria	Chlamydiae	Chlamydiae (class)	Chlamydiales	Parachlamydiaceae	Candidatus Protochlamydia	0	0	0	0	0	1
						Bacteria	Proteobacteria	Betaproteobacteria	Burkholderiales	Oxalobacteraceae	Herbaspirillum	0	0	0	0	0	0	2	0	0		Bacteria	Bacteroidetes	Flavobacteria	Flavobacteriales	Flavobacteriaceae	Gramella	3	0	0	0	0	0	1	0	0		Bacteria	Proteobacteria	Alphaproteobacteria	unclassified (derived from Alphaproteobacteria)	unclassified (derived from Alphaproteobacteria)	Candidatus Puniceispirillum	0	0	0	0	0	0
						Bacteria	Proteobacteria	Alphaproteobacteria	Rhizobiales	Phyllobacteriaceae	Hoeflea	1	0	0	0	0	0	0	0	0		Bacteria	Firmicutes	Bacilli	Bacillales	Bacillaceae	Halobacillus	0	0	0	0	0	1	0	0	0		Bacteria	Acidobacteria	Solibacteres	Solibacterales	Solibacteraceae	Candidatus Solibacter	0	2	0	0	0	0
						Bacteria	Proteobacteria	Betaproteobacteria	Burkholderiales	Comamonadaceae	Hydrogenophaga	1	0	0	0	0	0	0	1	0		Bacteria	Proteobacteria	Gammaproteobacteria	Chromatiales	Ectothiorhodospiraceae	Halorhodospira	0	0	0	0	0	0	1	0	0		Bacteria	Proteobacteria	Betaproteobacteria	unclassified (derived from Betaproteobacteria)	unclassified (derived from Betaproteobacteria)	Candidatus Tremblaya	0	0	0	0	0	0
						Bacteria	Proteobacteria	Alphaproteobacteria	Rhizobiales	Hyphomicrobiaceae	Hyphomicrobium	6	34	0	4	0	1	6	11	0		Bacteria	Proteobacteria	Betaproteobacteria	Burkholderiales	Oxalobacteraceae	Herbaspirillum	0	0	0	0	0	1	0	0	0		Bacteria	Proteobacteria	Betaproteobacteria	Burkholderiales	Alcaligenaceae	Castellaniella	0	1	0	0	2	1
						Bacteria	Planctomycetes	Planctomycetacia	Planctomycetales	Planctomycetaceae	Isosphaera	4	10	0	0	0	0	0	0	0		Bacteria	Proteobacteria	Betaproteobacteria	Burkholderiales	Oxalobacteraceae	Herminiimonas	0	0	0	0	0	0	0	17	0		Bacteria	Firmicutes	Clostridia	Clostridiales	Lachnospiraceae	Cellulosilyticum	6	0	0	0	0	0
						Bacteria	Actinobacteria	Actinobacteria (class)	Actinomycetales	Nocardioidaceae	Kribbella	4	2	0	0	0	0	2	0	0		Bacteria	Proteobacteria	Betaproteobacteria	Burkholderiales	Comamonadaceae	Hydrogenophaga	2	0	2	2	13	0	0	1	0		Bacteria	Proteobacteria	Alphaproteobacteria	Rhizobiales	Phyllobacteriaceae	Chelativorans	0	1	0	0	0	0
						Bacteria	Firmicutes	Bacilli	Lactobacillales	Streptococcaceae	Lactococcus	0	0	0	0	0	0	1	3	0		Bacteria	Proteobacteria	Alphaproteobacteria	Rhodobacterales	Hyphomonadaceae	Hyphomonas	1	0	0	0	0	0	0	0	0		Eukaryota	Chlorophyta	Trebouxiophyceae	Chlorellales	Chlorellaceae	Chlorella	0	3	2	0	1	1
						Bacteria	Proteobacteria	Gammaproteobacteria	Chromatiales	Chromatiaceae	Lamprocystis	0	0	0	0	0	0	1	0	0		Bacteria	Planctomycetes	Planctomycetacia	Planctomycetales	Planctomycetaceae	Isosphaera	0	0	0	2	0	0	0	0	0		Bacteria	Chlorobi	Chlorobia	Chlorobiales	Chlorobiaceae	Chlorobaculum	0	0	0	0	0	0
						Bacteria	Proteobacteria	Betaproteobacteria	Neisseriales	Neisseriaceae	Laribacter	0	0	0	0	0	0	0	1	0		Bacteria	Proteobacteria	Betaproteobacteria	Burkholderiales	Oxalobacteraceae	Janthinobacterium	0	0	0	0	0	0	2	1	0		Bacteria	Chlorobi	Chlorobia	Chlorobiales	Chlorobiaceae	Chlorobium	0	1	0	0	0	0
						Bacteria	Proteobacteria	Gammaproteobacteria	Enterobacteriales	Enterobacteriaceae	Leclercia	1	0	0	0	0	0	0	0	0		Bacteria	Proteobacteria	Gammaproteobacteria	Oceanospirillales	Alcanivoracaceae	Kangiella	1	0	0	0	0	0	0	0	0		Bacteria	Chlorobi	Chlorobia	Chlorobiales	Chlorobiaceae	Chloroherpeton	0	0	0	0	0	1
						Bacteria	Bacteroidetes	Flavobacteria	Flavobacteriales	Flavobacteriaceae	Leeuwenhoekiella	0	0	0	0	0	0	3	3	0		Bacteria	Proteobacteria	Gammaproteobacteria	Legionellales	Legionellaceae	Legionella	0	0	2	0	0	0	1	0	0		Bacteria	Proteobacteria	Betaproteobacteria	Neisseriales	Neisseriaceae	Chromobacterium	0	0	0	1	0	0
						Bacteria	Proteobacteria	Gammaproteobacteria	Legionellales	Legionellaceae	Legionella	0	0	0	0	0	0	1	0	0		Bacteria	Cyanobacteria	unclassified (derived from Cyanobacteria)	Oscillatoriales	unclassified (derived from Oscillatoriales)	Leptolyngbya	0	0	0	0	0	0	1	0	0		Bacteria	Proteobacteria	Gammaproteobacteria	Oceanospirillales	Halomonadaceae	Chromohalobacter	0	0	0	0	0	0
						Bacteria	Spirochaetes	Spirochaetes (class)	Spirochaetales	Leptospiraceae	Leptospira	1	0	0	0	0	0	2	0	0		Bacteria	Spirochaetes	Spirochaetes (class)	Spirochaetales	Leptospiraceae	Leptospira	0	0	0	1	0	0	0	0	0		Bacteria	Bacteroidetes	Flavobacteria	Flavobacteriales	Flavobacteriaceae	Chryseobacterium	0	0	0	0	1	0
						Bacteria	Cyanobacteria	unclassified (derived from Cyanobacteria)	Oscillatoriales	unclassified (derived from Oscillatoriales)	Limnothrix	0	0	0	0	0	0	1	0	0		Bacteria	Firmicutes	Bacilli	Bacillales	Bacillaceae	Lysinibacillus	0	1	0	0	0	0	0	0	0		Bacteria	Proteobacteria	Gammaproteobacteria	Enterobacteriales	Enterobacteriaceae	Citrobacter	0	0	0	0	0	0
						Bacteria	Firmicutes	Bacilli	Bacillales	Bacillaceae	Lysinibacillus	0	2	0	0	0	0	2	0	0		Bacteria	Proteobacteria	Gammaproteobacteria	Xanthomonadales	Xanthomonadaceae	Lysobacter	0	0	0	0	0	0	1	0	0		Bacteria	Bacteroidetes	Flavobacteria	Flavobacteriales	Flavobacteriaceae	Coenonia	7	1	0	0	0	0
						Bacteria	Proteobacteria	Gammaproteobacteria	Xanthomonadales	Xanthomonadaceae	Lysobacter	0	0	0	0	0	0	9	1	0		Bacteria	Proteobacteria	Gammaproteobacteria	Pasteurellales	Pasteurellaceae	Mannheimia	0	0	1	1	5	1	0	0	0		Bacteria	Firmicutes	Bacilli	Bacillales	Paenibacillaceae	Cohnella	0	0	0	0	0	0
						Bacteria	Bacteroidetes	Flavobacteria	Flavobacteriales	Flavobacteriaceae	Mariniflexile	1	0	0	0	0	0	0	0	0		Bacteria	Proteobacteria	Gammaproteobacteria	Chromatiales	Chromatiaceae	Marichromatium	0	0	0	1	0	0	1	0	0		Bacteria	Proteobacteria	Betaproteobacteria	Burkholderiales	Oxalobacteraceae	Collimonas	0	0	0	0	0	1
						Bacteria	Proteobacteria	Gammaproteobacteria	Alteromonadales	Alteromonadaceae	Marinobacterium	0	0	0	0	0	2	1	1	0		Bacteria	Bacteroidetes	Cytophagia	Cytophagales	Cytophagaceae	Marinoscillum	1	0	0	0	0	0	2	0	0		Bacteria	Actinobacteria	Actinobacteria (class)	Coriobacteriales	Coriobacteriaceae	Collinsella	0	1	0	0	0	0
						Bacteria	Bacteroidetes	Cytophagia	Cytophagales	Cytophagaceae	Marinoscillum	4	0	0	0	0	0	1	0	0		Bacteria	Firmicutes	Negativicutes	Selenomonadales	Veillonellaceae	Megamonas	0	1	0	0	0	0	0	0	0		Bacteria	Proteobacteria	Gammaproteobacteria	Alteromonadales	Colwelliaceae	Colwellia	0	0	0	0	0	0
						Bacteria	Proteobacteria	Betaproteobacteria	Burkholderiales	Oxalobacteraceae	Massilia	8	0	0	0	0	0	0	0	0		Bacteria	Proteobacteria	Betaproteobacteria	Methylophilales	Methylophilaceae	Methylobacillus	1	0	0	0	0	0	5	8	0		Bacteria	Bacteroidetes	Flavobacteria	Flavobacteriales	Flavobacteriaceae	Croceibacter	3	5	0	0	0	0
						Bacteria	Firmicutes	Negativicutes	Selenomonadales	Veillonellaceae	Megasphaera	0	1	0	0	0	0	2	0	0		Bacteria	Proteobacteria	Gammaproteobacteria	Methylococcales	Methylococcaceae	Methylomicrobium	0	1	0	0	0	0	0	0	0		Bacteria	Actinobacteria	Actinobacteria (class)	Actinomycetales	Microbacteriaceae	Cryobacterium	2	0	0	0	0	0
						Bacteria	Tenericutes	Mollicutes	Entomoplasmatales	Entomoplasmataceae	Mesoplasma	0	0	0	0	0	0	0	1	0		Bacteria	Proteobacteria	Gammaproteobacteria	Methylococcales	Methylococcaceae	Methylosarcina	0	0	0	0	2	0	0	0	0		Eukaryota	unclassified (derived from Eukaryota)	Bangiophyceae	Cyanidiales	Cyanidiaceae	Cyanidium	0	0	1	0	0	0
						Bacteria	Verrucomicrobia	unclassified (derived from Verrucomicrobia)	Methylacidiphilales	Methylacidiphilaceae	Methylacidiphilum	0	0	0	0	0	0	0	1	0		Bacteria	Proteobacteria	Alphaproteobacteria	Rhizobiales	Methylocystaceae	Methylosinus	0	1	0	0	0	0	0	0	0		Bacteria	Chloroflexi	Dehalococcoidetes	unclassified (derived from Dehalococcoidetes)	unclassified (derived from Dehalococcoidetes)	Dehalococcoides	1	0	0	0	0	0
						Bacteria	Proteobacteria	Betaproteobacteria	Methylophilales	Methylophilaceae	Methylophilus	0	0	0	0	0	0	3	5	0		Bacteria	Proteobacteria	Gammaproteobacteria	Alteromonadales	Alteromonadaceae	Microbulbifer	0	0	1	1	2	0	0	0	0		Bacteria	Deinococcus-Thermus	Deinococci	Deinococcales	Deinococcaceae	Deinococcus	0	0	1	0	0	0
						Bacteria	Bacteroidetes	Cytophagia	Cytophagales	Cytophagaceae	Microscilla	2	0	0	0	0	0	3	4	0		Bacteria	Bacteroidetes	Cytophagia	Cytophagales	Cytophagaceae	Microscilla	2	0	0	0	0	0	2	2	0		Bacteria	Proteobacteria	Betaproteobacteria	Burkholderiales	Comamonadaceae	Delftia	0	0	0	7	5	4
						Bacteria	Proteobacteria	Gammaproteobacteria	Pseudomonadales	Moraxellaceae	Moraxella	0	0	0	0	0	0	0	1	0		Bacteria	Firmicutes	Clostridia	Thermoanaerobacterales	Thermoanaerobacteraceae	Moorella	1	0	0	0	0	0	0	0	0		Bacteria	Firmicutes	Clostridia	Clostridiales	Peptococcaceae	Desulfitobacterium	1	0	0	0	0	0
						Eukaryota	Chlorophyta	Prasinophyceae	Pseudoscourfieldiales	Pycnococcaceae	Nephroselmis	0	0	0	0	0	1	0	0	0		Eukaryota	Streptophyta	unclassified (derived from Streptophyta)	Rosales	Moraceae	Morus	0	0	0	0	0	0	1	0	0		Bacteria	Proteobacteria	Betaproteobacteria	Burkholderiales	Comamonadaceae	Diaphorobacter	0	0	0	1	0	3
						Bacteria	Proteobacteria	Alphaproteobacteria	Rhizobiales	Bradyrhizobiaceae	Nitrobacter	1	1	0	0	0	1	0	0	0		Bacteria	Actinobacteria	Actinobacteria (class)	Actinomycetales	Microbacteriaceae	Mycetocola	1	0	0	0	0	0	0	0	0		Bacteria	Proteobacteria	Gammaproteobacteria	Enterobacteriales	Enterobacteriaceae	Dickeya	0	0	0	0	0	0
						Bacteria	Proteobacteria	Gammaproteobacteria	Chromatiales	Chromatiaceae	Nitrosococcus	0	0	0	0	0	0	0	1	0		Bacteria	Proteobacteria	Alphaproteobacteria	Rhizobiales	Brucellaceae	Mycoplana	0	1	0	0	0	0	0	0	0		Bacteria	Actinobacteria	Actinobacteria (class)	Actinomycetales	Dietziaceae	Dietzia	0	0	0	0	0	1
						Bacteria	Proteobacteria	Betaproteobacteria	Nitrosomonadales	Nitrosomonadaceae	Nitrosospira	1	0	0	0	0	0	3	30	0		Bacteria	Bacteroidetes	Flavobacteria	Flavobacteriales	Flavobacteriaceae	Myroides	19	2	0	0	0	0	0	0	0		Bacteria	Proteobacteria	Betaproteobacteria	Burkholderiales	Oxalobacteraceae	Duganella	0	0	1	0	0	0
						Bacteria	Nitrospirae	Nitrospira (class)	Nitrospirales	Nitrospiraceae	Nitrospira	0	0	0	0	0	1	0	0	0		Bacteria	Chlamydiae	Chlamydiae (class)	Chlamydiales	Parachlamydiaceae	Neochlamydia	0	1	0	0	0	0	0	0	0		Bacteria	Proteobacteria	Gammaproteobacteria	Xanthomonadales	Xanthomonadaceae	Dyella	7	0	0	3	0	0
						Bacteria	Actinobacteria	Actinobacteria (class)	Actinomycetales	Streptosporangiaceae	Nonomuraea	2	0	0	0	0	0	0	0	0		Bacteria	Proteobacteria	Gammaproteobacteria	Chromatiales	Chromatiaceae	Nitrosococcus	0	0	0	1	0	0	1	0	0		Bacteria	Proteobacteria	Gammaproteobacteria	Enterobacteriales	Enterobacteriaceae	Edwardsiella	0	0	0	0	0	0
						Bacteria	Proteobacteria	Alphaproteobacteria	Sphingomonadales	Sphingomonadaceae	Novosphingobium	1	1	0	0	0	0	0	0	0		Bacteria	Proteobacteria	Betaproteobacteria	Nitrosomonadales	Nitrosomonadaceae	Nitrosospira	0	0	0	0	0	0	1	0	0		Bacteria	Proteobacteria	Betaproteobacteria	Neisseriales	Neisseriaceae	Eikenella	0	0	0	0	3	0
						Eukaryota	Streptophyta	unclassified (derived from Streptophyta)	Nymphaeales	Nymphaeaceae	Nymphaea	0	1	0	0	0	1	0	0	0		Bacteria	Proteobacteria	Alphaproteobacteria	Sphingomonadales	Sphingomonadaceae	Novosphingobium	1	1	1	1	1	0	3	3	0		Bacteria	Proteobacteria	Alphaproteobacteria	Rhizobiales	Rhizobiaceae	Ensifer	1	3	0	0	1	0
						Bacteria	Proteobacteria	Betaproteobacteria	Burkholderiales	Alcaligenaceae	Oligella	1	0	0	0	0	0	0	0	0		Bacteria	Firmicutes	Bacilli	Bacillales	Bacillaceae	Oceanobacillus	0	0	1	0	0	0	0	0	0		Bacteria	Proteobacteria	Gammaproteobacteria	Enterobacteriales	Enterobacteriaceae	Enterobacter	0	0	2	1	1	0
						Bacteria	Proteobacteria	Alphaproteobacteria	Rhizobiales	Bradyrhizobiaceae	Oligotropha	0	0	0	0	0	0	0	1	0		Bacteria	Proteobacteria	Betaproteobacteria	Burkholderiales	Alcaligenaceae	Oligella	0	0	0	0	0	0	0	2	0		Bacteria	Firmicutes	Clostridia	Clostridiales	unclassified (derived from Clostridiales)	Epulopiscium	2	0	0	0	0	0
						Eukaryota	Chlorophyta	unclassified (derived from Chlorophyta)	unclassified (derived from Chlorophyta)	unclassified (derived from Chlorophyta)	Oltmannsiellopsis	0	1	0	0	0	0	0	0	0		Bacteria	Proteobacteria	Alphaproteobacteria	Rhizobiales	Bradyrhizobiaceae	Oligotropha	1	0	0	0	0	0	2	0	0		Bacteria	Proteobacteria	Gammaproteobacteria	Enterobacteriales	Enterobacteriaceae	Erwinia	0	0	0	0	0	0
						Bacteria	Verrucomicrobia	Opitutae	unclassified (derived from Opitutae)	Opitutaceae	Opitutus	9	71	0	54	56	6	30	3	0		Bacteria	Verrucomicrobia	Opitutae	unclassified (derived from Opitutae)	Opitutaceae	Opitutus	132	360	0	0	0	0	0	0	0		Bacteria	Firmicutes	Erysipelotrichi	Erysipelotrichales	Erysipelotrichaceae	Erysipelothrix	0	0	0	0	0	0
						Bacteria	Bacteroidetes	Flavobacteria	Flavobacteriales	Flavobacteriaceae	Ornithobacterium	0	0	0	0	0	1	1	0	0		Bacteria	Proteobacteria	Betaproteobacteria	Burkholderiales	Oxalobacteraceae	Oxalobacter	0	0	0	0	0	0	1	0	0		Bacteria	Proteobacteria	Gammaproteobacteria	Enterobacteriales	Enterobacteriaceae	Escherichia	0	17	11	0	0	0
						Bacteria	Cyanobacteria	unclassified (derived from Cyanobacteria)	Oscillatoriales	unclassified (derived from Oscillatoriales)	Oscillatoria	0	0	0	0	0	0	1	0	0		Bacteria	Firmicutes	Clostridia	Clostridiales	Clostridiaceae	Oxobacter	0	0	0	1	0	0	0	0	0		Bacteria	Fibrobacteres	Fibrobacteres (class)	Fibrobacterales	Fibrobacteraceae	Fibrobacter	758	0	0	0	0	0
						Bacteria	Proteobacteria	Betaproteobacteria	Burkholderiales	Oxalobacteraceae	Oxalicibacterium	0	0	0	1	0	1	5	6	0		Bacteria	Proteobacteria	Gammaproteobacteria	Enterobacteriales	Enterobacteriaceae	Pantoea	0	0	0	0	1	0	0	0	0		Bacteria	Proteobacteria	Gammaproteobacteria	Legionellales	Legionellaceae	Fluoribacter	0	0	0	0	0	0
						Eukaryota	unclassified (derived from Eukaryota)	Florideophyceae	Palmariales	Palmariaceae	Palmaria	0	0	0	0	0	0	0	1	0		Bacteria	Chlamydiae	Chlamydiae (class)	Chlamydiales	Parachlamydiaceae	Parachlamydia	0	4	0	0	0	0	0	0	0		Bacteria	Proteobacteria	Gammaproteobacteria	Thiotrichales	Francisellaceae	Francisella	0	0	0	0	0	0
						Bacteria	Proteobacteria	Gammaproteobacteria	Enterobacteriales	Enterobacteriaceae	Pantoea	0	0	0	0	0	0	1	0	0		Bacteria	Proteobacteria	Alphaproteobacteria	Rhodobacterales	Rhodobacteraceae	Paracoccus	2	0	0	0	0	0	0	2	0		Bacteria	Actinobacteria	Actinobacteria (class)	Bifidobacteriales	Bifidobacteriaceae	Gardnerella	0	0	0	0	0	2
						Bacteria	Proteobacteria	Alphaproteobacteria	Rhodobacterales	Rhodobacteraceae	Paracoccus	1	1	0	0	0	0	0	1	0		Bacteria	Proteobacteria	Gammaproteobacteria	Enterobacteriales	Enterobacteriaceae	Pectobacterium	1	0	0	0	0	0	0	0	0		Bacteria	Gemmatimonadetes	Gemmatimonadetes (class)	Gemmatimonadales	Gemmatimonadaceae	Gemmatimonas	1	0	0	0	0	0
						Bacteria	Proteobacteria	Alphaproteobacteria	Rhizobiales	Phyllobacteriaceae	Parvibaculum	0	0	0	1	1	0	0	0	0		Bacteria	Proteobacteria	Betaproteobacteria	Burkholderiales	Alcaligenaceae	Pelistega	0	0	0	0	0	0	5	5	0		Bacteria	Actinobacteria	Actinobacteria (class)	Actinomycetales	Gordoniaceae	Gordonia	1	0	0	0	0	0
						Bacteria	Proteobacteria	Gammaproteobacteria	Enterobacteriales	Enterobacteriaceae	Pectobacterium	0	0	0	0	0	0	2	0	0		Bacteria	Proteobacteria	Betaproteobacteria	Burkholderiales	Comamonadaceae	Pelomonas	1	0	0	0	0	1	1	2	0		Bacteria	Proteobacteria	Gammaproteobacteria	Pasteurellales	Pasteurellaceae	Haemophilus	0	0	0	0	0	0
						Bacteria	Proteobacteria	Betaproteobacteria	Burkholderiales	Alcaligenaceae	Pelistega	0	0	0	0	0	3	1	0	0		Bacteria	Thermotogae	Thermotogae (class)	Thermotogales	Thermotogaceae	Petrotoga	0	0	0	0	0	0	3	0	0		Bacteria	Proteobacteria	Gammaproteobacteria	Oceanospirillales	Halomonadaceae	Halomonas	0	1	0	0	3	1
						Bacteria	Proteobacteria	Betaproteobacteria	Burkholderiales	Comamonadaceae	Pelomonas	0	0	0	0	0	0	4	3	0		Bacteria	Proteobacteria	Alphaproteobacteria	Rhodospirillales	Rhodospirillaceae	Phaeospirillum	0	0	0	0	1	0	0	0	0		Bacteria	Proteobacteria	Epsilonproteobacteria	Campylobacterales	Helicobacteraceae	Helicobacter	0	1	2	0	0	0
						Bacteria	Bacteroidetes	Cytophagia	Cytophagales	Flammeovirgaceae	Persicobacter	41	21	0	8	4	0	2	32	0		Bacteria	Proteobacteria	Gammaproteobacteria	Vibrionales	Vibrionaceae	Photobacterium	0	0	0	0	0	0	1	0	0		Bacteria	Proteobacteria	Betaproteobacteria	Burkholderiales	Oxalobacteraceae	Herminiimonas	5	0	0	1	0	0
						Bacteria	Cyanobacteria	unclassified (derived from Cyanobacteria)	Oscillatoriales	unclassified (derived from Oscillatoriales)	Phormidium	0	0	0	0	0	1	0	0	0		Bacteria	Proteobacteria	Betaproteobacteria	Burkholderiales	Alcaligenaceae	Pigmentiphaga	0	0	0	0	4	1	4	6	0		Bacteria	Proteobacteria	Alphaproteobacteria	Rhodobacterales	Hyphomonadaceae	Hyphomonas	0	43	11	2	6	0
						Bacteria	Actinobacteria	Actinobacteria (class)	Actinomycetales	Nocardioidaceae	Pimelobacter	1	2	0	0	2	0	0	0	0		Bacteria	Actinobacteria	Actinobacteria (class)	Actinomycetales	Nocardioidaceae	Pimelobacter	0	2	1	2	1	0	1	0	0		Bacteria	Proteobacteria	Gammaproteobacteria	Alteromonadales	Idiomarinaceae	Idiomarina	0	0	0	0	0	0
						Bacteria	Planctomycetes	Planctomycetacia	Planctomycetales	Planctomycetaceae	Pirellula	2	1	0	0	0	0	0	1	0		Bacteria	Planctomycetes	Planctomycetacia	Planctomycetales	Planctomycetaceae	Pirellula	0	1	0	0	0	0	0	0	0		Bacteria	Proteobacteria	Alphaproteobacteria	Rhodobacterales	Rhodobacteraceae	Jannaschia	0	0	0	0	1	0
						Bacteria	Planctomycetes	Planctomycetacia	Planctomycetales	Planctomycetaceae	Planctomyces	1	1	0	0	0	0	0	0	0		Bacteria	Planctomycetes	Planctomycetacia	Planctomycetales	Planctomycetaceae	Planctomyces	0	0	0	0	0	1	0	0	0		Bacteria	Proteobacteria	Gammaproteobacteria	Oceanospirillales	Alcanivoracaceae	Kangiella	0	0	0	0	0	0
						Bacteria	Actinobacteria	Actinobacteria (class)	Actinomycetales	Streptosporangiaceae	Planomonospora	1	0	0	0	0	0	0	0	0		Bacteria	Cyanobacteria	unclassified (derived from Cyanobacteria)	Pleurocapsales	unclassified (derived from Pleurocapsales)	Pleurocapsa	0	0	0	0	0	0	0	1	0		Bacteria	Proteobacteria	Alphaproteobacteria	Rhodobacterales	Rhodobacteraceae	Ketogulonicigenium	0	0	0	0	0	0
						Eukaryota	Streptophyta	unclassified (derived from Streptophyta)	Proteales	Platanaceae	Platanus	0	0	0	0	0	1	0	0	0		Eukaryota	unclassified (derived from Eukaryota)	Bangiophyceae	Porphyridiales	Porphyridiaceae	Porphyridium	0	0	1	0	5	0	0	0	0		Bacteria	Proteobacteria	Gammaproteobacteria	Enterobacteriales	Enterobacteriaceae	Klebsiella	0	0	0	0	0	0
						Bacteria	Cyanobacteria	unclassified (derived from Cyanobacteria)	Pleurocapsales	unclassified (derived from Pleurocapsales)	Pleurocapsa	0	0	0	0	0	1	0	0	0		Bacteria	Proteobacteria	Gammaproteobacteria	Enterobacteriales	Enterobacteriaceae	Proteus	0	0	0	0	0	0	1	0	0		Bacteria	Actinobacteria	Actinobacteria (class)	Actinomycetales	Nocardioidaceae	Kribbella	0	0	0	0	0	0
						Bacteria	Proteobacteria	Betaproteobacteria	Burkholderiales	Burkholderiaceae	Polynucleobacter	0	0	0	0	1	0	0	2	0		Eukaryota	Chlorophyta	Trebouxiophyceae	Chlorellales	Chlorellaceae	Prototheca	0	36	10	2	25	0	0	0	0		Bacteria	Proteobacteria	Gammaproteobacteria	Legionellales	Legionellaceae	Legionella	0	0	1	0	1	0
						Eukaryota	unclassified (derived from Eukaryota)	Bangiophyceae	Porphyridiales	Porphyridiaceae	Porphyridium	0	21	0	0	0	0	0	0	0		Eukaryota	Chlorophyta	Ulvophyceae	Ulvales	unclassified (derived from Ulvales)	Pseudendoclonium	0	0	0	0	1	0	0	0	0		Bacteria	Spirochaetes	Spirochaetes (class)	Spirochaetales	Leptospiraceae	Leptonema	0	0	0	0	0	1
						Bacteria	Actinobacteria	Actinobacteria (class)	Actinomycetales	Promicromonosporaceae	Promicromonospora	1	0	0	0	0	0	0	0	0		Bacteria	Proteobacteria	Gammaproteobacteria	Xanthomonadales	Xanthomonadaceae	Pseudoxanthomonas	1	1	0	1	49	0	2	0	0		Bacteria	Nitrospirae	Nitrospira (class)	Nitrospirales	Nitrospiraceae	Leptospirillum	0	0	0	0	0	1
						Bacteria	Verrucomicrobia	Verrucomicrobiae	Verrucomicrobiales	Verrucomicrobiaceae	Prosthecobacter	2	4	0	1	0	0	0	0	0		Eukaryota	Streptophyta	unclassified (derived from Streptophyta)	Psilotales	Psilotaceae	Psilotum	0	0	0	0	2	0	0	0	0		Bacteria	Actinobacteria	Actinobacteria (class)	Actinomycetales	Microbacteriaceae	Leucobacter	2	0	0	0	0	0
						Bacteria	Chlorobi	Chlorobia	Chlorobiales	Chlorobiaceae	Prosthecochloris	0	5	1	0	0	0	0	0	0		Bacteria	Proteobacteria	Gammaproteobacteria	Pseudomonadales	Moraxellaceae	Psychrobacter	1	0	0	0	0	0	0	0	0		Bacteria	Proteobacteria	Gammaproteobacteria	Vibrionales	Vibrionaceae	Listonella	0	0	0	0	0	0
						Eukaryota	Chlorophyta	Trebouxiophyceae	Chlorellales	Chlorellaceae	Prototheca	0	902	6	14	3	0	0	0	0		Bacteria	Bacteroidetes	Flavobacteria	Flavobacteriales	Flavobacteriaceae	Psychroflexus	1	6	1	1	1	0	0	0	0		Bacteria	Proteobacteria	Gammaproteobacteria	Chromatiales	Chromatiaceae	Marichromatium	0	0	0	0	0	0
						Bacteria	Proteobacteria	Alphaproteobacteria	Rhizobiales	Phyllobacteriaceae	Pseudaminobacter	1	0	0	0	0	0	0	1	0		Eukaryota	Streptophyta	Klebsormidiophyceae	Klebsormidiales	Elakatotrichaceae	Raphidonema	0	1	2	0	0	0	0	0	0		Bacteria	Proteobacteria	Alphaproteobacteria	Rhodobacterales	Rhodobacteraceae	Marinosulfonomonas	1	0	0	0	0	0
						Eukaryota	Chlorophyta	Ulvophyceae	Ulvales	unclassified (derived from Ulvales)	Pseudendoclonium	0	0	2	1	0	0	0	0	0		Bacteria	Planctomycetes	Planctomycetacia	Planctomycetales	Planctomycetaceae	Rhodopirellula	1	0	0	0	0	0	0	0	0		Bacteria	Firmicutes	Negativicutes	Selenomonadales	Veillonellaceae	Megasphaera	1	0	0	0	0	0
						Bacteria	Proteobacteria	Alphaproteobacteria	Rhizobiales	Brucellaceae	Pseudochrobactrum	1	0	0	0	0	0	0	0	0		Eukaryota	Streptophyta	unclassified (derived from Streptophyta)	Malpighiales	Euphorbiaceae	Ricinus	0	0	0	0	0	0	1	0	0		Bacteria	Tenericutes	Mollicutes	Entomoplasmatales	Entomoplasmataceae	Mesoplasma	0	0	0	0	0	0
						Bacteria	Actinobacteria	Actinobacteria (class)	Actinomycetales	Microbacteriaceae	Pseudoclavibacter	1	1	0	0	0	0	0	0	0		Bacteria	Proteobacteria	Alphaproteobacteria	Rickettsiales	Rickettsiaceae	Rickettsia	0	0	0	0	0	0	2	2	0		Bacteria	Proteobacteria	Alphaproteobacteria	Rhodobacterales	Rhodobacteraceae	Methylarcula	0	0	0	0	0	0
						Bacteria	Proteobacteria	Gammaproteobacteria	Xanthomonadales	Xanthomonadaceae	Pseudoxanthomonas	0	0	0	0	0	0	1	0	0		Bacteria	Bacteroidetes	Flavobacteria	Flavobacteriales	Flavobacteriaceae	Riemerella	0	0	0	0	0	0	1	0	0		Bacteria	Proteobacteria	Gammaproteobacteria	Methylococcales	Methylococcaceae	Methylomonas	0	0	0	0	0	0
						Eukaryota	Streptophyta	unclassified (derived from Streptophyta)	Psilotales	Psilotaceae	Psilotum	0	2	0	2	0	0	0	0	0		Bacteria	Proteobacteria	Alphaproteobacteria	Rhodospirillales	Rhodospirillaceae	Roseospira	0	0	0	0	1	0	0	0	0		Bacteria	Proteobacteria	Gammaproteobacteria	unclassified (derived from Gammaproteobacteria)	unclassified (derived from Gammaproteobacteria)	Methylonatrum	0	0	1	0	0	0
						Bacteria	Proteobacteria	Gammaproteobacteria	Pseudomonadales	Moraxellaceae	Psychrobacter	0	0	0	0	0	1	0	0	0		Bacteria	Verrucomicrobia	Verrucomicrobiae	Verrucomicrobiales	Verrucomicrobiaceae	Rubritalea	1	0	0	0	0	0	0	0	0		Bacteria	Proteobacteria	Betaproteobacteria	Methylophilales	Methylophilaceae	Methylovorus	0	0	0	0	0	0
						Bacteria	Bacteroidetes	Flavobacteria	Flavobacteriales	Flavobacteriaceae	Psychroflexus	1	3	0	0	0	0	0	3	0		Bacteria	Proteobacteria	Betaproteobacteria	Burkholderiales	unclassified (derived from Burkholderiales)	Rubrivivax	0	0	0	0	0	0	1	0	0		Bacteria	Actinobacteria	Actinobacteria (class)	Actinomycetales	Micromonosporaceae	Micromonospora	0	0	0	0	0	1
						Bacteria	Proteobacteria	Betaproteobacteria	Burkholderiales	Alcaligenaceae	Pusillimonas	19	10	0	0	0	0	0	0	0		Bacteria	Proteobacteria	Gammaproteobacteria	Alteromonadales	Alteromonadaceae	Saccharophagus	0	0	0	0	1	0	0	0	0		Bacteria	Proteobacteria	Betaproteobacteria	Burkholderiales	unclassified (derived from Burkholderiales)	Mitsuaria	0	0	0	0	1	0
						Eukaryota	Streptophyta	Klebsormidiophyceae	Klebsormidiales	Elakatotrichaceae	Raphidonema	0	2	0	0	0	0	0	0	0		Bacteria	Actinobacteria	Actinobacteria (class)	Actinomycetales	Microbacteriaceae	Salinibacterium	1	0	0	0	0	0	0	0	0		Bacteria	Proteobacteria	Betaproteobacteria	Neisseriales	Neisseriaceae	Neisseria	0	1	2	0	2	0
						Bacteria	Proteobacteria	Alphaproteobacteria	Rhodobacterales	Rhodobacteraceae	Rhodobacter	0	0	0	0	0	0	3	1	0		Bacteria	Bacteroidetes	Sphingobacteria	Sphingobacteriales	Saprospiraceae	Saprospira	0	0	0	0	2	0	3	0	0		Bacteria	Proteobacteria	Alphaproteobacteria	Rickettsiales	Anaplasmataceae	Neorickettsia	0	0	0	0	0	0
						Bacteria	Proteobacteria	Betaproteobacteria	Burkholderiales	Comamonadaceae	Rhodoferax	13	0	0	0	0	0	1	0	0		Bacteria	Firmicutes	Negativicutes	Selenomonadales	Veillonellaceae	Selenomonas	0	0	0	1	0	0	1	0	0		Bacteria	Proteobacteria	Gammaproteobacteria	Oceanospirillales	Oceanospirillaceae	Neptunomonas	0	0	0	0	0	0
						Bacteria	Bacteroidetes	Sphingobacteria	Sphingobacteriales	Rhodothermaceae	Rhodothermus	1	0	0	0	0	0	0	0	0		Bacteria	Proteobacteria	Gammaproteobacteria	Alteromonadales	Shewanellaceae	Shewanella	0	0	0	0	0	0	0	1	0		Bacteria	Actinobacteria	Actinobacteria (class)	Actinomycetales	Micrococcaceae	Nesterenkonia	0	1	0	0	0	0
						Bacteria	Bacteroidetes	Flavobacteria	Flavobacteriales	Flavobacteriaceae	Robiginitalea	0	0	0	1	0	0	0	0	0		Bacteria	Proteobacteria	Gammaproteobacteria	Enterobacteriales	Enterobacteriaceae	Shigella	0	0	0	0	0	0	1	0	0		Bacteria	Proteobacteria	Alphaproteobacteria	Rhizobiales	Bradyrhizobiaceae	Nitrobacter	0	0	0	0	0	0
						Bacteria	Proteobacteria	Alphaproteobacteria	Rhodobacterales	Rhodobacteraceae	Roseovarius	0	0	0	0	0	0	1	0	0		Bacteria	Proteobacteria	Betaproteobacteria	Burkholderiales	Comamonadaceae	Simplicispira	0	0	0	0	0	0	1	1	0		Bacteria	Proteobacteria	Gammaproteobacteria	Chromatiales	Chromatiaceae	Nitrosococcus	0	0	1	0	0	0
						Bacteria	Actinobacteria	Actinobacteria (class)	Rubrobacterales	Rubrobacteraceae	Rubrobacter	0	1	0	0	0	0	0	0	0		Bacteria	Proteobacteria	Alphaproteobacteria	Rhizobiales	Rhizobiaceae	Sinorhizobium	1	0	0	0	0	0	0	1	0		Bacteria	Proteobacteria	Betaproteobacteria	Nitrosomonadales	Nitrosomonadaceae	Nitrosomonas	0	2	23	10	33	25
						Bacteria	Proteobacteria	Gammaproteobacteria	Alteromonadales	Alteromonadaceae	Saccharophagus	0	0	0	0	0	0	0	1	0		Eukaryota	Streptophyta	unclassified (derived from Streptophyta)	Solanales	Solanaceae	Solanum	0	0	0	0	0	0	1	0	0		Bacteria	Proteobacteria	Betaproteobacteria	Nitrosomonadales	Nitrosomonadaceae	Nitrosospira	0	1	0	0	2	0
						Bacteria	Actinobacteria	Actinobacteria (class)	Actinomycetales	Actinosynnemataceae	Saccharothrix	0	0	0	0	0	0	0	1	0		Bacteria	Proteobacteria	Gammaproteobacteria	unclassified (derived from Gammaproteobacteria)	unclassified (derived from Gammaproteobacteria)	Solimonas	5	61	2	1	0	0	0	7	0		Bacteria	Proteobacteria	Gammaproteobacteria	Aeromonadales	Aeromonadaceae	Oceanimonas	0	0	0	0	0	0
						Bacteria	Bacteroidetes	Sphingobacteria	Sphingobacteriales	Saprospiraceae	Saprospira	4	0	0	0	0	0	1	0	0		Bacteria	Proteobacteria	Deltaproteobacteria	Myxococcales	Polyangiaceae	Sorangium	0	0	0	0	1	0	2	1	0		Bacteria	Proteobacteria	Betaproteobacteria	Burkholderiales	Alcaligenaceae	Oligella	0	0	0	0	0	1
						Eukaryota	Chlorophyta	Prasinophyceae	Chlorodendrales	Chlorodendraceae	Scherffelia	0	1	0	0	0	0	0	0	0		Bacteria	Chloroflexi	Thermomicrobia (class)	Sphaerobacterales	Sphaerobacteraceae	Sphaerobacter	0	1	0	0	0	0	0	0	0		Bacteria	Proteobacteria	Betaproteobacteria	Burkholderiales	Oxalobacteraceae	Oxalicibacterium	0	0	0	0	1	0
						Bacteria	Actinobacteria	Actinobacteria (class)	Actinomycetales	Segniliparaceae	Segniliparus	0	0	0	0	0	1	0	0	0		Bacteria	Proteobacteria	Alphaproteobacteria	Sphingomonadales	Sphingomonadaceae	Sphingosinicella	0	2	0	0	0	0	0	0	0		Bacteria	Proteobacteria	Betaproteobacteria	Burkholderiales	Oxalobacteraceae	Oxalobacter	0	0	0	0	0	1
						Bacteria	Proteobacteria	Alphaproteobacteria	Rhizobiales	Rhizobiaceae	Shinella	0	3	0	0	0	0	0	0	0		Bacteria	Firmicutes	Clostridia	Clostridiales	Clostridiales Family XI. Incertae Sedis	Sporanaerobacter	1	0	0	0	0	0	0	0	0		Bacteria	Proteobacteria	Gammaproteobacteria	Enterobacteriales	Enterobacteriaceae	Pantoea	0	0	0	0	0	0
						Bacteria	Proteobacteria	Betaproteobacteria	Burkholderiales	Comamonadaceae	Simplicispira	1	0	0	0	0	0	0	1	0		Bacteria	Firmicutes	Clostridia	Clostridiales	Clostridiales Family XVIII. Incertae Sedis	Symbiobacterium	0	0	0	0	0	0	1	0	0		Bacteria	Proteobacteria	Betaproteobacteria	Burkholderiales	Alcaligenaceae	Pelistega	0	0	0	0	0	0
						Bacteria	Proteobacteria	Alphaproteobacteria	Rhizobiales	Rhizobiaceae	Sinorhizobium	1	0	0	0	0	0	0	0	0		Bacteria	Bacteroidetes	Bacteroidia	Bacteroidales	Porphyromonadaceae	Tannerella	0	0	0	0	0	0	0	1	0		Bacteria	Thermotogae	Thermotogae (class)	Thermotogales	Thermotogaceae	Petrotoga	1	0	0	0	2	0
						Bacteria	Proteobacteria	Gammaproteobacteria	unclassified (derived from Gammaproteobacteria)	unclassified (derived from Gammaproteobacteria)	Solimonas	4	21	0	16	6	5	3	7	0		Bacteria	Bacteroidetes	Flavobacteria	Flavobacteriales	Flavobacteriaceae	Tenacibaculum	1	1	0	0	0	1	0	1	0		Bacteria	Proteobacteria	Betaproteobacteria	Burkholderiales	Alcaligenaceae	Pigmentiphaga	0	0	0	0	1	0
						Bacteria	Chloroflexi	Thermomicrobia (class)	Sphaerobacterales	Sphaerobacteraceae	Sphaerobacter	1	0	0	0	0	0	0	0	0		Bacteria	Proteobacteria	Gammaproteobacteria	Alteromonadales	unclassified (derived from Alteromonadales)	Teredinibacter	0	0	1	0	29	0	0	0	0		Bacteria	Actinobacteria	Actinobacteria (class)	Actinomycetales	Nocardioidaceae	Pimelobacter	0	2	0	0	0	0
						Bacteria	Proteobacteria	Alphaproteobacteria	Sphingomonadales	Sphingomonadaceae	Sphingobium	0	2	0	0	0	1	1	1	0		Bacteria	Firmicutes	Bacilli	Lactobacillales	Enterococcaceae	Tetragenococcus	0	0	0	0	0	0	1	0	0		Bacteria	Planctomycetes	Planctomycetacia	Planctomycetales	Planctomycetaceae	Pirellula	0	0	0	0	0	0
						Bacteria	Proteobacteria	Alphaproteobacteria	Sphingomonadales	Sphingomonadaceae	Sphingomonas	10	29	1	0	0	0	13	1	0		Bacteria	Proteobacteria	Betaproteobacteria	Rhodocyclales	Rhodocyclaceae	Thauera	0	0	0	0	0	0	1	0	0		Bacteria	Proteobacteria	Gammaproteobacteria	Thiotrichales	Piscirickettsiaceae	Piscirickettsia	0	1	0	0	0	0
						Bacteria	Proteobacteria	Betaproteobacteria	Nitrosomonadales	Spirillaceae	Spirillum	0	0	0	0	0	1	0	0	0		Bacteria	Actinobacteria	Actinobacteria (class)	Actinomycetales	Pseudonocardiaceae	Thermobispora	1	0	0	0	0	0	0	0	0		Bacteria	Planctomycetes	Planctomycetacia	Planctomycetales	Planctomycetaceae	Planctomyces	0	2	0	0	1	1
						Bacteria	Spirochaetes	Spirochaetes (class)	Spirochaetales	Spirochaetaceae	Spirochaeta	0	1	0	0	0	0	0	0	0		Bacteria	Proteobacteria	Gammaproteobacteria	Chromatiales	Ectothiorhodospiraceae	Thioalkalivibrio	1	0	0	0	0	0	0	0	0		Bacteria	Proteobacteria	Deltaproteobacteria	Myxococcales	Nannocystaceae	Plesiocystis	0	0	0	0	0	1
						Bacteria	Bacteroidetes	Cytophagia	Cytophagales	Cytophagaceae	Spirosoma	0	0	0	0	0	0	1	0	0		Bacteria	Proteobacteria	Gammaproteobacteria	Chromatiales	Ectothiorhodospiraceae	Thiorhodospira	0	0	0	0	0	0	0	2	0		Eukaryota	unclassified (derived from Eukaryota)	Bangiophyceae	Porphyridiales	Porphyridiaceae	Porphyridium	1	7	1	1	0	0
						Bacteria	Firmicutes	Bacilli	Lactobacillales	Streptococcaceae	Streptococcus	0	1	0	0	0	1	0	1	0		Bacteria	Proteobacteria	Gammaproteobacteria	Thiotrichales	Thiotrichaceae	Thiothrix	0	0	0	0	0	0	1	0	0		Bacteria	Proteobacteria	Alphaproteobacteria	Sphingomonadales	Erythrobacteraceae	Porphyrobacter	0	5	0	0	0	1
						Bacteria	Bacteroidetes	Bacteroidia	Bacteroidales	Porphyromonadaceae	Tannerella	0	0	0	0	0	0	0	1	0		Eukaryota	Streptophyta	unclassified (derived from Streptophyta)	Ericales	Ericaceae	Vaccinium	0	1	0	0	0	0	0	0	0		Bacteria	Actinobacteria	Actinobacteria (class)	Actinomycetales	Pseudonocardiaceae	Prauserella	0	0	0	0	0	1
						Bacteria	Proteobacteria	Betaproteobacteria	Burkholderiales	Alcaligenaceae	Taylorella	3	0	0	0	0	3	3	4	0		Bacteria	Firmicutes	Negativicutes	Selenomonadales	Veillonellaceae	Veillonella	0	0	0	0	0	0	2	0	0		Bacteria	Actinobacteria	Actinobacteria (class)	Actinomycetales	Promicromonosporaceae	Promicromonospora	2	1	0	0	0	0
						Bacteria	Bacteroidetes	Flavobacteria	Flavobacteriales	Flavobacteriaceae	Tenacibaculum	1	0	0	0	1	0	8	0	0		Bacteria	Verrucomicrobia	Verrucomicrobiae	Verrucomicrobiales	Verrucomicrobiaceae	Verrucomicrobium	1	0	0	0	0	0	0	0	0		Bacteria	Actinobacteria	Actinobacteria (class)	Actinomycetales	Propionibacteriaceae	Propionibacterium	0	1	3	0	0	0
						Bacteria	Proteobacteria	Gammaproteobacteria	Alteromonadales	unclassified (derived from Alteromonadales)	Teredinibacter	0	0	0	0	0	0	0	3	0		Bacteria	Proteobacteria	Alphaproteobacteria	Rhizobiales	Xanthobacteraceae	Xanthobacter	0	0	1	0	0	0	0	0	0		Bacteria	Chlorobi	Chlorobia	Chlorobiales	Chlorobiaceae	Prosthecochloris	3	0	0	0	0	0
						Bacteria	Proteobacteria	Betaproteobacteria	Burkholderiales	Alcaligenaceae	Tetrathiobacter	0	0	0	0	0	0	0	3	0		Bacteria	Proteobacteria	Gammaproteobacteria	Xanthomonadales	Xanthomonadaceae	Xylella	0	0	0	1	0	2	9	5	0		Bacteria	Proteobacteria	Alphaproteobacteria	Rhizobiales	Hyphomicrobiaceae	Prosthecomicrobium	1	10	3	1	0	0
						Bacteria	Proteobacteria	Betaproteobacteria	Rhodocyclales	Rhodocyclaceae	Thauera	0	0	0	0	0	0	0	1	0		Bacteria	Proteobacteria	Betaproteobacteria	Rhodocyclales	Rhodocyclaceae	Zoogloea	0	0	2	2	3	1	0	0	0		Eukaryota	Chlorophyta	Trebouxiophyceae	Chlorellales	Chlorellaceae	Prototheca	2	72	11	5	12	3
						Bacteria	Actinobacteria	Actinobacteria (class)	Thermoleophilales	Thermoleophilaceae	Thermoleophilum	0	2	0	0	0	0	0	0	0		Bacteria	Proteobacteria	Alphaproteobacteria	Sphingomonadales	Sphingomonadaceae	Zymomonas	1	0	0	0	0	0	0	0	0		Bacteria	Proteobacteria	Gammaproteobacteria	Enterobacteriales	Enterobacteriaceae	Providencia	0	0	0	0	0	0
						Bacteria	Actinobacteria	Actinobacteria (class)	Actinomycetales	Thermomonosporaceae	Thermomonospora	1	0	0	0	0	0	0	0	0		Bacteria	Proteobacteria	Betaproteobacteria	Burkholderiales	unclassified (derived from Burkholderiales)	unclassified (derived from Burkholderiales)	0	0	0	1	0	0	2	3	0		Bacteria	Proteobacteria	Alphaproteobacteria	Rhizobiales	Phyllobacteriaceae	Pseudaminobacter	0	0	0	0	0	0
						Bacteria	Actinobacteria	Actinobacteria (class)	Actinomycetales	Streptosporangiaceae	Thermopolyspora	1	0	0	0	0	0	0	0	0		Bacteria	Proteobacteria	Deltaproteobacteria	Desulfovibrionales	unclassified (derived from Desulfovibrionales)	unclassified (derived from Desulfovibrionales)	0	1	0	0	0	0	0	0	0		Bacteria	Proteobacteria	Gammaproteobacteria	Alteromonadales	Pseudoalteromonadaceae	Pseudoalteromonas	0	0	0	0	0	0
						Bacteria	Proteobacteria	Gammaproteobacteria	Chromatiales	Ectothiorhodospiraceae	Thioalkalispira	0	0	0	0	0	0	1	0	0		Bacteria	Proteobacteria	Alphaproteobacteria	Rhizobiales	Methylocystaceae	unclassified (derived from Methylocystaceae)	0	0	0	1	0	0	0	0	0		Bacteria	Proteobacteria	Alphaproteobacteria	Rhizobiales	Brucellaceae	Pseudochrobactrum	0	0	0	0	0	1
						Bacteria	Proteobacteria	Betaproteobacteria	Hydrogenophilales	Hydrogenophilaceae	Thiobacillus	0	0	0	1	0	2	0	0	0		Bacteria	Proteobacteria	Betaproteobacteria	Nitrosomonadales	Nitrosomonadaceae	unclassified (derived from Nitrosomonadaceae)	3	0	0	0	0	0	2	3	0		Bacteria	Actinobacteria	Actinobacteria (class)	Actinomycetales	Microbacteriaceae	Pseudoclavibacter	1	0	0	0	0	0
						Bacteria	Proteobacteria	Gammaproteobacteria	Chromatiales	Chromatiaceae	Thiococcus	0	0	0	0	0	0	0	1	0		Bacteria	Verrucomicrobia	Opitutae	unclassified (derived from Opitutae)	Opitutaceae	unclassified (derived from Opitutaceae)	10	65	0	0	0	0	0	0	0		Bacteria	Proteobacteria	Alphaproteobacteria	Rhodobacterales	Rhodobacteraceae	Pseudorhodobacter	0	0	0	0	0	0
						Bacteria	Proteobacteria	Betaproteobacteria	Burkholderiales	unclassified (derived from Burkholderiales)	Thiomonas	0	0	0	0	0	1	1	0	0		Bacteria	Actinobacteria	Actinobacteria (class)	Actinomycetales	Propionibacteriaceae	unclassified (derived from Propionibacteriaceae)	0	0	0	0	0	0	0	1	0		Bacteria	Proteobacteria	Alphaproteobacteria	Rhodobacterales	Rhodobacteraceae	Pseudoruegeria	0	0	0	0	0	1
						Bacteria	Proteobacteria	Gammaproteobacteria	Chromatiales	Chromatiaceae	Thiorhodococcus	1	0	0	0	0	0	0	0	0		Bacteria	Proteobacteria	Alphaproteobacteria	Rhizobiales	Rhizobiaceae	unclassified (derived from Rhizobiaceae)	0	0	0	0	0	0	0	1	0		Bacteria	Proteobacteria	Gammaproteobacteria	Xanthomonadales	Xanthomonadaceae	Pseudoxanthomonas	0	0	0	0	0	0
						Bacteria	Proteobacteria	Gammaproteobacteria	Thiotrichales	Thiotrichaceae	Thiothrix	1	0	0	0	0	0	1	0	0		Bacteria	Proteobacteria	Alphaproteobacteria	Rhizobiales	unclassified (derived from Rhizobiales)	unclassified (derived from Rhizobiales)	0	1	0	4	0	0	0	1	0		Eukaryota	Streptophyta	unclassified (derived from Streptophyta)	Psilotales	Psilotaceae	Psilotum	0	0	0	0	0	1
						Bacteria	Cyanobacteria	unclassified (derived from Cyanobacteria)	Oscillatoriales	unclassified (derived from Oscillatoriales)	Trichodesmium	0	0	0	0	0	1	0	0	0		Bacteria	Proteobacteria	Alphaproteobacteria	Rhodobacterales	unclassified (derived from Rhodobacterales)	unclassified (derived from Rhodobacterales)	0	0	0	1	3	0	0	0	0		Eukaryota	Streptophyta	Klebsormidiophyceae	Klebsormidiales	Elakatotrichaceae	Raphidonema	0	0	1	0	1	0
						Bacteria	Firmicutes	Bacilli	Bacillales	Planococcaceae	Ureibacillus	1	0	0	0	0	0	0	0	0		Bacteria	Proteobacteria	Betaproteobacteria	Rhodocyclales	Rhodocyclaceae	unclassified (derived from Rhodocyclaceae)	1	0	0	0	0	0	3	1	0		Bacteria	Actinobacteria	Actinobacteria (class)	Actinomycetales	Rarobacteraceae	Rarobacter	19	2	0	0	0	2
						Bacteria	Firmicutes	Bacilli	Lactobacillales	Enterococcaceae	Vagococcus	1	0	0	0	0	0	0	0	0		Bacteria	Proteobacteria	Alphaproteobacteria	Rhodospirillales	Rhodospirillaceae	unclassified (derived from Rhodospirillaceae)	1	0	0	0	2	0	0	0	0		Bacteria	Proteobacteria	Gammaproteobacteria	Chromatiales	Chromatiaceae	Rheinheimera	0	0	0	0	0	0
						Bacteria	Proteobacteria	Betaproteobacteria	Burkholderiales	Comamonadaceae	Verminephrobacter	0	0	0	0	0	0	2	0	0		Bacteria	Actinobacteria	Actinobacteria (class)	Actinomycetales	Thermomonosporaceae	unclassified (derived from Thermomonosporaceae)	0	0	0	0	0	0	1	0	0		Bacteria	Proteobacteria	Gammaproteobacteria	Xanthomonadales	Xanthomonadaceae	Rhodanobacter	23	68	0	0	0	0
						Bacteria	Proteobacteria	Betaproteobacteria	Burkholderiales	Comamonadaceae	Xenophilus	0	0	0	0	0	0	2	4	0		Bacteria	Verrucomicrobia	Verrucomicrobiae	Verrucomicrobiales	Verrucomicrobia subdivision 3	unclassified (derived from Verrucomicrobia subdivision 3)	0	2	0	0	0	0	0	0	0		Bacteria	Proteobacteria	Alphaproteobacteria	Rhodobacterales	Rhodobacteraceae	Rhodobaca	0	0	0	0	0	0
						Bacteria	Bacteroidetes	Flavobacteria	Flavobacteriales	Flavobacteriaceae	Zobellia	0	0	0	0	0	0	0	2	0																		Bacteria	Proteobacteria	Alphaproteobacteria	Rhizobiales	Bradyrhizobiaceae	Rhodoblastus	0	0	0	0	0	0
						Bacteria	Proteobacteria	Alphaproteobacteria	Sphingomonadales	Sphingomonadaceae	Zymomonas	1	0	0	0	1	0	0	0	0																		Bacteria	Proteobacteria	Betaproteobacteria	Rhodocyclales	Rhodocyclaceae	Rhodocyclus	0	0	0	0	0	0
						Bacteria	Proteobacteria	Alphaproteobacteria	Rhizobiales	Bradyrhizobiaceae	unclassified (derived from Bradyrhizobiaceae)	0	1	0	0	0	0	0	0	0																		Bacteria	Proteobacteria	Betaproteobacteria	Burkholderiales	Comamonadaceae	Rhodoferax	14	4	7	50	37	1
						Bacteria	Cyanobacteria	unclassified (derived from Cyanobacteria)	unclassified (derived from Cyanobacteria)	unclassified (derived from Cyanobacteria)	unclassified (derived from Cyanobacteria)	0	0	0	0	0	0	2	0	0																		Bacteria	Proteobacteria	Alphaproteobacteria	Rhizobiales	Bradyrhizobiaceae	Rhodopseudomonas	0	1	0	0	0	0
						Bacteria	Proteobacteria	Epsilonproteobacteria	unclassified (derived from Epsilonproteobacteria)	unclassified (derived from Epsilonproteobacteria)	unclassified (derived from Epsilonproteobacteria)	0	1	0	0	0	0	0	0	0																		Bacteria	Bacteroidetes	Sphingobacteria	Sphingobacteriales	Rhodothermaceae	Rhodothermus	1	1	1	0	0	1
						Bacteria	Bacteroidetes	Flavobacteria	unclassified (derived from Flavobacteria)	unclassified (derived from Flavobacteria)	unclassified (derived from Flavobacteria)	1	0	0	0	0	0	0	0	0																		Bacteria	Proteobacteria	Alphaproteobacteria	Rhodospirillales	Rhodospirillaceae	Rhodovibrio	1	0	0	0	0	0
						Bacteria	Proteobacteria	Gammaproteobacteria	Methylococcales	Methylococcaceae	unclassified (derived from Methylococcaceae)	0	0	0	0	0	0	1	0	0																		Bacteria	Bacteroidetes	Flavobacteria	Flavobacteriales	Flavobacteriaceae	Riemerella	1	2	0	0	1	0
						Bacteria	Proteobacteria	Gammaproteobacteria	Pseudomonadales	Moraxellaceae	unclassified (derived from Moraxellaceae)	1	0	0	0	0	0	0	1	0																		Bacteria	Firmicutes	Clostridia	Clostridiales	Lachnospiraceae	Robinsoniella	0	0	0	0	0	0
						Bacteria	Proteobacteria	Betaproteobacteria	Nitrosomonadales	unclassified (derived from Nitrosomonadales)	unclassified (derived from Nitrosomonadales)	0	0	0	0	0	0	0	1	0																		Bacteria	Firmicutes	Clostridia	Clostridiales	Lachnospiraceae	Roseburia	0	0	0	0	0	0
						Bacteria	Verrucomicrobia	Opitutae	unclassified (derived from Opitutae)	Opitutaceae	unclassified (derived from Opitutaceae)	0	0	0	9	4	0	5	0	0																		Bacteria	Proteobacteria	Alphaproteobacteria	Rhodobacterales	Rhodobacteraceae	Roseobacter	0	0	0	1	0	0
						Bacteria	Proteobacteria	Alphaproteobacteria	Rhizobiales	unclassified (derived from Rhizobiales)	unclassified (derived from Rhizobiales)	0	2	0	0	0	1	0	1	0																		Bacteria	Firmicutes	Clostridia	Clostridiales	Ruminococcaceae	Ruminococcus	1	1	0	0	0	0
						Bacteria	Proteobacteria	Betaproteobacteria	Rhodocyclales	Rhodocyclaceae	unclassified (derived from Rhodocyclaceae)	0	0	0	0	0	0	1	0	0																		Bacteria	Actinobacteria	Actinobacteria (class)	Actinomycetales	Pseudonocardiaceae	Saccharomonospora	0	0	0	0	0	0
						Bacteria	Verrucomicrobia	Verrucomicrobiae	Verrucomicrobiales	Verrucomicrobia subdivision 3	unclassified (derived from Verrucomicrobia subdivision 3)	0	14	1	3	0	0	2	0	0																		Bacteria	Proteobacteria	Gammaproteobacteria	Alteromonadales	Alteromonadaceae	Saccharophagus	1	0	2	0	1	0
						Bacteria	Verrucomicrobia	unclassified (derived from Verrucomicrobia)	unclassified (derived from Verrucomicrobia)	unclassified (derived from Verrucomicrobia)	unclassified (derived from Verrucomicrobia)	0	0	0	0	0	0	1	0	0																		Bacteria	Proteobacteria	Alphaproteobacteria	Rhodobacterales	Rhodobacteraceae	Sagittula	0	0	0	0	0	0
																																						Bacteria	Actinobacteria	Actinobacteria (class)	Actinomycetales	Microbacteriaceae	Salinibacterium	1	0	0	0	0	0
																																						Bacteria	Actinobacteria	Actinobacteria (class)	Actinomycetales	Micromonosporaceae	Salinispora	0	0	0	0	0	0
																																						Bacteria	Proteobacteria	Gammaproteobacteria	Enterobacteriales	Enterobacteriaceae	Serratia	0	3	3	0	0	0
																																						Bacteria	Proteobacteria	Gammaproteobacteria	Enterobacteriales	Enterobacteriaceae	Shigella	0	0	0	0	1	0
																																						Bacteria	Proteobacteria	Betaproteobacteria	Gallionellales	Gallionellaceae	Sideroxydans	0	0	0	0	0	1
																																						Bacteria	Proteobacteria	Betaproteobacteria	Burkholderiales	Comamonadaceae	Simplicispira	0	0	0	0	0	0
																																						Bacteria	Actinobacteria	Actinobacteria (class)	Actinomycetales	Gordoniaceae	Skermania	0	0	0	0	0	0
																																						Bacteria	Actinobacteria	Actinobacteria (class)	Coriobacteriales	Coriobacteriaceae	Slackia	0	0	0	0	0	1
																																						Bacteria	Proteobacteria	Gammaproteobacteria	Enterobacteriales	Enterobacteriaceae	Sodalis	0	0	0	0	0	1
																																						Bacteria	Proteobacteria	Deltaproteobacteria	Myxococcales	Polyangiaceae	Sorangium	24	4	0	0	0	8
																																						Bacteria	Proteobacteria	Betaproteobacteria	Burkholderiales	unclassified (derived from Burkholderiales)	Sphaerotilus	0	0	0	0	0	0
																																						Bacteria	Proteobacteria	Alphaproteobacteria	Sphingomonadales	Sphingomonadaceae	Sphingosinicella	0	0	0	0	0	0
																																						Bacteria	Firmicutes	Clostridia	Clostridiales	Clostridiales Family XI. Incertae Sedis	Sporanaerobacter	0	0	0	0	0	1
																																						Bacteria	Firmicutes	Negativicutes	Selenomonadales	Veillonellaceae	Sporomusa	6	0	0	0	0	0
																																						Bacteria	Proteobacteria	Betaproteobacteria	Neisseriales	Neisseriaceae	Stenoxybacter	0	0	0	0	0	1
																																						Bacteria	Actinobacteria	Actinobacteria (class)	Actinomycetales	Microbacteriaceae	Subtercola	2	0	0	0	0	0
																																						Bacteria	Firmicutes	Clostridia	Clostridiales	Clostridiales Family XVII. Incertae Sedis	Sulfobacillus	0	0	0	0	0	0
																																						Bacteria	Aquificae	Aquificae (class)	Aquificales	Hydrogenothermaceae	Sulfurihydrogenibium	0	0	0	0	0	0
																																						Bacteria	Proteobacteria	Alphaproteobacteria	Rhodospirillales	Rhodospirillaceae	Thalassospira	0	0	0	0	0	1
																																						Bacteria	Proteobacteria	Betaproteobacteria	Rhodocyclales	Rhodocyclaceae	Thauera	0	0	0	0	1	0
																																						Bacteria	Firmicutes	Bacilli	Bacillales	Thermoactinomycetaceae	Thermoactinomyces	0	0	0	0	0	0
																																						Bacteria	Firmicutes	Clostridia	Thermoanaerobacterales	Thermoanaerobacteraceae	Thermoanaerobacter	0	0	1	0	0	0
																																						Bacteria	Firmicutes	Bacilli	Bacillales	Paenibacillaceae	Thermobacillus	0	0	0	0	0	0
																																						Bacteria	Actinobacteria	Actinobacteria (class)	Actinomycetales	Pseudonocardiaceae	Thermobispora	0	1	0	0	0	0
																																						Bacteria	Actinobacteria	Actinobacteria (class)	Actinomycetales	Pseudonocardiaceae	Thermocrispum	0	0	0	0	0	0
																																						Bacteria	Thermodesulfobacteria	Thermodesulfobacteria (class)	Thermodesulfobacteriales	Thermodesulfobacteriaceae	Thermodesulfatator	0	0	0	0	0	1
																																						Bacteria	Nitrospirae	Nitrospira (class)	Nitrospirales	Nitrospiraceae	Thermodesulfovibrio	0	0	0	0	0	1
																																						Bacteria	Deinococcus-Thermus	Deinococci	Thermales	Thermaceae	Thermus	0	0	1	1	0	0
																																						Bacteria	Proteobacteria	Betaproteobacteria	Hydrogenophilales	Hydrogenophilaceae	Thiobacillus	0	1	0	0	0	1
																																						Bacteria	Proteobacteria	Gammaproteobacteria	Chromatiales	Chromatiaceae	Thiococcus	0	0	0	0	0	0
																																						Bacteria	Proteobacteria	Gammaproteobacteria	Chromatiales	Chromatiaceae	Thiocystis	0	0	0	0	0	0
																																						Bacteria	Proteobacteria	Gammaproteobacteria	Chromatiales	Chromatiaceae	Thiolamprovum	0	0	0	0	0	1
																																						Bacteria	Proteobacteria	Gammaproteobacteria	Chromatiales	Chromatiaceae	Thiorhodococcus	0	0	1	0	0	0
																																						Bacteria	Proteobacteria	Gammaproteobacteria	Chromatiales	Ectothiorhodospiraceae	Thiorhodospira	0	0	0	0	0	0
																																						Bacteria	Firmicutes	Clostridia	Clostridiales	Clostridiales Family XI. Incertae Sedis	Tissierella	0	0	0	0	0	0
																																						Eukaryota	Streptophyta	unclassified (derived from Streptophyta)	Asterales	Campanulaceae	Trachelium	0	0	0	0	0	0
																																						Bacteria	Spirochaetes	Spirochaetes (class)	Spirochaetales	Spirochaetaceae	Treponema	0	1	0	0	0	0
																																						Bacteria	Firmicutes	Bacilli	Bacillales	Planococcaceae	Ureibacillus	0	0	0	0	0	0
																																						Eukaryota	Streptophyta	unclassified (derived from Streptophyta)	Ericales	Ericaceae	Vaccinium	0	1	0	0	0	0
																																						Bacteria	Proteobacteria	Betaproteobacteria	Burkholderiales	Comamonadaceae	Variovorax	2	0	6	16	6	4
																																						Bacteria	Firmicutes	Negativicutes	Selenomonadales	Veillonellaceae	Veillonella	1	0	0	0	0	0
																																						Bacteria	Proteobacteria	Betaproteobacteria	Burkholderiales	Comamonadaceae	Verminephrobacter	0	0	1	0	3	0
																																						Bacteria	Proteobacteria	Alphaproteobacteria	Rickettsiales	Anaplasmataceae	Wolbachia	0	0	0	0	0	1
																																						Bacteria	Proteobacteria	Betaproteobacteria	Burkholderiales	Comamonadaceae	Xenophilus	0	0	0	0	0	0
																																						Bacteria	Proteobacteria	Gammaproteobacteria	Enterobacteriales	Enterobacteriaceae	Xenorhabdus	0	0	0	0	0	3
																																						Bacteria	Actinobacteria	Actinobacteria (class)	Actinomycetales	Promicromonosporaceae	Xylanimicrobium	0	0	0	0	0	0
																																						Bacteria	Proteobacteria	Gammaproteobacteria	Xanthomonadales	Xanthomonadaceae	Xylella	0	0	3	0	6	1
																																						Bacteria	Proteobacteria	Gammaproteobacteria	Enterobacteriales	Enterobacteriaceae	Yersinia	0	2	0	0	0	0
																																						Bacteria	Proteobacteria	Betaproteobacteria	Rhodocyclales	Rhodocyclaceae	Zoogloea	1	4	0	0	0	0
																																						Bacteria	Proteobacteria	Alphaproteobacteria	Rhizobiales	Bradyrhizobiaceae	unclassified (derived from Bradyrhizobiaceae)	0	0	0	0	0	0
																																						Bacteria	Firmicutes	Clostridia	Clostridiales	unclassified (derived from Clostridiales)	unclassified (derived from Clostridiales)	2	0	0	0	0	0
																																						Bacteria	Proteobacteria	Gammaproteobacteria	Enterobacteriales	Enterobacteriaceae	unclassified (derived from Enterobacteriaceae)	0	0	0	0	0	0
																																						Bacteria	Proteobacteria	Betaproteobacteria	Nitrosomonadales	Nitrosomonadaceae	unclassified (derived from Nitrosomonadaceae)	0	0	0	0	0	1
																																						Bacteria	Proteobacteria	Gammaproteobacteria	Oceanospirillales	unclassified (derived from Oceanospirillales)	unclassified (derived from Oceanospirillales)	0	0	1	0	0	0
																																						Bacteria	Proteobacteria	Gammaproteobacteria	Pasteurellales	Pasteurellaceae	unclassified (derived from Pasteurellaceae)	0	0	0	0	0	0
																																						Bacteria	Proteobacteria	Alphaproteobacteria	Rhizobiales	Rhizobiaceae	unclassified (derived from Rhizobiaceae)	0	0	0	0	0	1
																																						Bacteria	Proteobacteria	Alphaproteobacteria	Rhodobacterales	unclassified (derived from Rhodobacterales)	unclassified (derived from Rhodobacterales)	0	19	1	0	0	2
																																						Bacteria	Proteobacteria	Betaproteobacteria	Rhodocyclales	Rhodocyclaceae	unclassified (derived from Rhodocyclaceae)	0	0	0	0	0	0
																																						Bacteria	Actinobacteria	Actinobacteria (class)	Actinomycetales	Thermomonosporaceae	unclassified (derived from Thermomonosporaceae)	0	0	0	0	0	0
																																						Bacteria	Verrucomicrobia	Verrucomicrobiae	Verrucomicrobiales	unclassified (derived from Verrucomicrobiales)	unclassified (derived from Verrucomicrobiales)	0	0	0	0	1	1
[truncated: 258 more columns]

## Sheet: 2 - Metagenome Info
Filename	MG-RAST ID	Timepoint	# Weeks	Community	Regime	# Sequences	Sequencing Method
Cell_T0_1.fa	mgm4724046.3	0	0	1	-	15925997	MiSeq
Cell_T0_2.fa	mgm4723876.3	0	0	2	-	13293278	MiSeq
Cell_T0_3.fa	mgm4723888.3	0	0	3	-	13293363	MiSeq
Cell_T0_4.fa	mgm4723874.3	0	0	4	-	16166601	MiSeq
Cell_T0_5.fa	mgm4723870.3	0	0	5	-	11948675	MiSeq
Cell_T0_6.fa	mgm4723882.3	0	0	6	-	10932418	MiSeq
Cell_T0_7.fa	mgm4723877.3	0	0	7	-	12614512	MiSeq
Cell_T0_8.fa	mgm4723885.3	0	0	8	-	17462645	MiSeq
Cell_T0_9.fa	mgm4723891.3	0	0	9	-	14130757	MiSeq
Cell_T0_10.fa	mgm4723887.3	0	0	10	-	10463599	MiSeq
T01_HiSeqComb.fa	N/A	0	0	1	-	283905901	HiSeq
T02_HiSeqComb.fa	N/A	0	0	2	-	366842686	HiSeq
T03_HiSeqComb.fa	N/A	0	0	3	-	334642604	HiSeq
T04_HiSeqComb.fa	N/A	0	0	4	-	266682393	HiSeq
T05_HiSeqComb.fa	N/A	0	0	5	-	373206554	HiSeq
T06_HiSeqComb.fa	N/A	0	0	6	-	344031043	HiSeq
T07_HiSeqComb.fa	N/A	0	0	7	-	191785786	HiSeq
T08_HiSeqComb.fa	N/A	0	0	8	-	283901873	HiSeq
T09_HiSeqComb.fa	N/A	0	0	9	-	376498536	HiSeq
T010_HiSeqComb.fa	N/A	0	0	10	-	321712756	HiSeq
Cell_T1H1.fa	mgm4723868.3	1	2	1	Horizontal	14542999	MiSeq
Cell_T1H2.fa	mgm4724180.3	1	2	2	Horizontal	15042759	MiSeq
Cell_T1H3.fa	mgm4724181.3	1	2	3	Horizontal	16676045	MiSeq
Cell_T1H4.fa	mgm4724183.3	1	2	4	Horizontal	26426077	MiSeq
Cell_T1H5.fa	mgm4724184.3	1	2	5	Horizontal	6669740	MiSeq
Cell_T1H6.fa	mgm4723872.3	1	2	6	Horizontal	11633539	MiSeq
Cell_T1H7.fa	mgm4723878.3	1	2	7	Horizontal	10152458	MiSeq
Cell_T1H8.fa	mgm4724049.3	1	2	8	Horizontal	17306920	MiSeq
Cell_T1H9.fa	mgm4723881.3	1	2	9	Horizontal	18897378	MiSeq
Cell_T1H10.fa	mgm4723886.3	1	2	10	Horizontal	14751539	MiSeq
Cell_T1V1.fa	mgm4723869.3	1	2	1	Vertical	5366071	MiSeq
Cell_T1V2.fa	mgm4723890.3	1	2	2	Vertical	6141676	MiSeq
Cell_T1V3.fa	mgm4724182.3	1	2	3	Vertical	13255620	MiSeq
Cell_T1V4.fa	mgm4724185.3	1	2	4	Vertical	12411379	MiSeq
Cell_T1V5.fa	mgm4723884.3	1	2	5	Vertical	15881091	MiSeq
Cell_T1V6.fa	mgm4723883.3	1	2	6	Vertical	11167343	MiSeq
Cell_T1V7.fa	mgm4723875.3	1	2	7	Vertical	19649481	MiSeq
Cell_T1V8.fa	mgm4723889.3	1	2	8	Vertical	19474591	MiSeq
Cell_T1V9.fa	mgm4723871.3	1	2	9	Vertical	19588635	MiSeq
Cell_T1V10.fa	mgm4723873.3	1	2	10	Vertical	14223119	MiSeq
Cell_T2H1.fa	mgm4728330.3	2	4	1	Horizontal	1397148	MiSeq
Cell_T2H2.fa	mgm4728339.3	2	4	2	Horizontal	6208287	MiSeq
Cell_T2H3.fa	mgm4728332.3	2	4	3	Horizontal	9885064	MiSeq
Cell_T2H4.fa	mgm4728334.3	2	4	4	Horizontal	5711771	MiSeq
Cell_T2H5.fa	mgm4728336.3	2	4	5	Horizontal	4538890	MiSeq
Cell_T2H6.fa	mgm4728338.3	2	4	6	Horizontal	1596258	MiSeq
Cell_T2H7.fa	mgm4728331.3	2	4	7	Horizontal	8930916	MiSeq
Cell_T2H8.fa	mgm4728335.3	2	4	8	Horizontal	7135420	MiSeq
Cell_T2H9.fa	mgm4728328.3	2	4	9	Horizontal	2758477	MiSeq
Cell_T2H10.fa	mgm4728333.3	2	4	10	Horizontal	9384140	MiSeq
Cell_T2V1.fa	mgm4728329.3	2	4	1	Vertical	1901686	MiSeq
Cell_T2V2.fa	mgm4728337.3	2	4	2	Vertical	4144971	MiSeq
Cell_T2V3.fa	mgm4728313.3	2	4	3	Vertical	9967847	MiSeq
Cell_T2V4.fa	mgm4728316.3	2	4	4	Vertical	6883684	MiSeq
Cell_T2V5.fa	mgm4728314.3	2	4	5	Vertical	7031382	MiSeq
Cell_T2V6.fa	mgm4728315.3	2	4	6	Vertical	2312520	MiSeq
Cell_T2V7.fa	mgm4728462.3	2	4	7	Vertical	5795918	MiSeq
Cell_T2V8.fa	mgm4728467.3	2	4	8	Vertical	6589947	MiSeq
Cell_T2V9.fa	mgm4728460.3	2	4	9	Vertical	9909867	MiSeq
Cell_T2V10.fa	mgm4728504.3	2	4	10	Vertical	7343663	MiSeq
Cell_T3H1.fa	mgm4728481.3	3	6	1	Horizontal	2835817	MiSeq
Cell_T3H2.fa	mgm4728477.3	3	6	2	Horizontal	5353098	MiSeq
Cell_T3H3.fa	mgm4728484.3	3	6	3	Horizontal	5793412	MiSeq
Cell_T3H4.fa	mgm4728483.3	3	6	4	Horizontal	5914880	MiSeq
Cell_T3H5.fa	mgm4728482.3	3	6	5	Horizontal	5272249	MiSeq
Cell_T3H6.fa	mgm4728466.3	3	6	6	Horizontal	5268384	MiSeq
Cell_T3H7.fa	mgm4728469.3	3	6	7	Horizontal	4351683	MiSeq
Cell_T3H8.fa	mgm4728470.3	3	6	8	Horizontal	4203734	MiSeq
Cell_T3H9.fa	mgm4728465.3	3	6	9	Horizontal	7805834	MiSeq
Cell_T3H10.fa	mgm4728474.3	3	6	10	Horizontal	5347330	MiSeq
Cell_T3V1.fa	mgm4728463.3	3	6	1	Vertical	6049591	MiSeq
Cell_T3V2.fa	mgm4728480.3	3	6	2	Vertical	7051400	MiSeq
Cell_T3V3.fa	mgm4728312.3	3	6	3	Vertical	9605400	MiSeq
Cell_T3V4.fa	mgm4728502.3	3	6	4	Vertical	8356468	MiSeq
Cell_T3V5.fa	mgm4728503.3	3	6	5	Vertical	10153535	MiSeq
Cell_T3V6.fa	mgm4728244.3	3	6	6	Vertical	5435880	MiSeq
Cell_T3V7.fa	mgm4728247.3	3	6	7	Vertical	3889740	MiSeq
Cell_T3V8.fa	mgm4728242.3	3	6	8	Vertical	8768717	MiSeq
Cell_T3V9.fa	mgm4728249.3	3	6	9	Vertical	12282924	MiSeq
Cell_T3V10.fa	mgm4728311.3	3	6	10	Vertical	4453542	MiSeq
Cell_T4H1.fa	mgm4728241.3	4	8	1	Horizontal	1370950	MiSeq
Cell_T4H2.fa	mgm4728250.3	4	8	2	Horizontal	11489964	MiSeq
Cell_T4H3.fa	mgm4728243.3	4	8	3	Horizontal	10756987	MiSeq
Cell_T4H4.fa	mgm4728248.3	4	8	4	Horizontal	10605368	MiSeq
Cell_T4H5.fa	mgm4728245.3	4	8	5	Horizontal	4755084	MiSeq
Cell_T4H6.fa	mgm4728246.3	4	8	6	Horizontal	8532705	MiSeq
Cell_T4H7.fa	mgm4728476.3	4	8	7	Horizontal	7016759	MiSeq
Cell_T4H8.fa	mgm4728471.3	4	8	8	Horizontal	7942853	MiSeq
Cell_T4H9.fa	mgm4728464.3	4	8	9	Horizontal	7302002	MiSeq
Cell_T4H10.fa	mgm4728472.3	4	8	10	Horizontal	8848229	MiSeq
Cell_T4V1.fa	mgm4728475.3	4	8	1	Vertical	6109947	MiSeq
Cell_T4V2.fa	mgm4728461.3	4	8	2	Vertical	7501970	MiSeq
Cell_T4V3.fa	mgm4728468.3	4	8	3	Vertical	8174952	MiSeq
Cell_T4V4.fa	mgm4728478.3	4	8	4	Vertical	6279818	MiSeq
Cell_T4V5.fa	mgm4728473.3	4	8	5	Vertical	8153360	MiSeq
Cell_T4V6.fa	mgm4728479.3	4	8	6	Vertical	7097150	MiSeq
Cell_T4V7.fa	mgm4728459.3	4	8	7	Vertical	7093774	MiSeq
Cell_T4V8.fa	mgm4728505.3	4	8	8	Vertical	8438728	MiSeq
Cell_T4V9.fa	mgm4728501.3	4	8	9	Vertical	7420330	MiSeq
Cell_T4V10.fa	mgm4728458.3	4	8	10	Vertical	5004189	MiSeq
Cell_T10H1.fa	mgm4744272.3	10	20	1	Horizontal	3122799	MiSeq
Cell_T10H2.fa	mgm4744267.3	10	20	2	Horizontal	2181596	MiSeq
Cell_T10H3.fa	mgm4744275.3	10	20	3	Horizontal	8498217	MiSeq
Cell_T10H4.fa	mgm4744271.3	10	20	4	Horizontal	11076796	MiSeq
Cell_T10H5.fa	mgm4744273.3	10	20	5	Horizontal	6209724	MiSeq
Cell_T10H6.fa	mgm4744268.3	10	20	6	Horizontal	6660717	MiSeq
Cell_T10H7.fa	mgm4744270.3	10	20	7	Horizontal	20491620	MiSeq
Cell_T10H8.fa	mgm4744269.3	10	20	8	Horizontal	20112011	MiSeq
Cell_T10H9.fa	mgm4745688.3	10	20	9	Horizontal	23513958	MiSeq
Cell_T10H10.fa	mgm4744266.3	10	20	10	Horizontal	20427003	MiSeq
Cell_T10V1.fa	mgm4745678.3	10	20	1	Vertical	8037930	MiSeq
Cell_T10V2.fa	mgm4745708.3	10	20	2	Vertical	3105451	MiSeq
Cell_T10V3.fa	mgm4745704.3	10	20	3	Vertical	6006990	MiSeq
Cell_T10V4.fa	mgm4745682.3	10	20	4	Vertical	8066379	MiSeq
Cell_T10V5.fa	mgm4745707.3	10	20	5	Vertical	4289903	MiSeq
Cell_T10V6.fa	mgm4745684.3	10	20	6	Vertical	4607950	MiSeq
Cell_T10V7.fa	mgm4745700.3	10	20	7	Vertical	6214372	MiSeq
Cell_T10V8.fa	mgm4745696.3	10	20	8	Vertical	15636907	MiSeq
Cell_T10V9.fa	mgm4745680.3	10	20	9	Vertical	12148907	MiSeq
Cell_T10V10.fa	mgm4745706.3	10	20	10	Vertical	6921165	MiSeq
Cell_T16H1.fa	mgm4745692.3	16	32	1	Horizontal	17897911	MiSeq
Cell_T16H2.fa	mgm4744274.3	16	32	2	Horizontal	16014969	MiSeq
Cell_T16H3.fa	mgm4745703.3	16	32	3	Horizontal	21443978	MiSeq
Cell_T16H4.fa	mgm4745686.3	16	32	4	Horizontal	12405731	MiSeq
Cell_T16H5.fa	mgm4745702.3	16	32	5	Horizontal	18878963	MiSeq
Cell_T16H6.fa	mgm4745694.3	16	32	6	Horizontal	20435896	MiSeq
Cell_T16H7.fa	mgm4745698.3	16	32	7	Horizontal	17554999	MiSeq
Cell_T16H8.fa	mgm4745705.3	16	32	8	Horizontal	17840522	MiSeq
Cell_T16H9.fa	mgm4745690.3	16	32	9	Horizontal	19018650	MiSeq
Cell_T16H10.fa	mgm4745676.3	16	32	10	Horizontal	17765290	MiSeq
Cell_T16V1_MataGen.fa	mgm4781763.3	16	32	1	Vertical	17686039	MiSeq
Cell_T16V2.fa	mgm4750272.3	16	32	2	Vertical	13978642	MiSeq
Cell_T16V3.fa	mgm4750434.3	16	32	3	Vertical	26515344	MiSeq
Cell_T16V4.fa	mgm4750274.3	16	32	4	Vertical	17063454	MiSeq
Cell_T16V5.fa	mgm4750275.3	16	32	5	Vertical	15346902	MiSeq
Cell_T16V6.fa	mgm4750433.3	16	32	6	Vertical	14655412	MiSeq
Cell_T16V7.fa	mgm4750273.3	16	32	7	Vertical	16111924	MiSeq
Cell_T16V8.fa	mgm4750479.3	16	32	8	Vertical	16824048	MiSeq
Cell_T16V9.fa	mgm4751370.3	16	32	9	Vertical	17569526	MiSeq
Cell_T16V10_MetaGen.fa	mgm4781758.3	16	32	10	Vertical	12647484	MiSeq
Cell_T20H1_MetaGen.fa	mgm4781759.3	20	40	1	Horizontal	17673992	MiSeq
Cell_T20H2_MetaGen.fa	mgm4781764.3	20	40	2	Horizontal	19629118	MiSeq
Cell_T20H3_MetaGen.fa	mgm4781762.3	20	40	3	Horizontal	30859306	MiSeq
Cell_T20H4_MetaGen.fa	mgm4781757.3	20	40	4	Horizontal	30326412	MiSeq
Cell_T20H5_MetaGen.fa	mgm4781761.3	20	40	5	Horizontal	29209218	MiSeq
Cell_T20H6_MetaGen.fa	mgm4770238.3	20	40	6	Horizontal	26323635	MiSeq
Cell_T20H7_MetaGen.fa	mgm4770226.3	20	40	7	Horizontal	24938723	MiSeq
Cell_T20H8_MetaGen.fa	mgm4770237.3	20	40	8	Horizontal	23862452	MiSeq
Cell_T20H9_MetaGen.fa	mgm4768469.3	20	40	9	Horizontal	31481036	MiSeq
Cell_T20H10_MetaGen.fa	mgm4781760.3	20	40	10	Horizontal	24487753	MiSeq
Cell_T20V1_MetaGen.fa	mgm4768466.3	20	40	1	Vertical	11191216	MiSeq
Cell_T20V2_MetaGen.fa	mgm4770231.3	20	40	2	Vertical	14258442	MiSeq
Cell_T20V3_MetaGen.fa	mgm4770235.3	20	40	3	Vertical	26721031	MiSeq
Cell_T20V4_MetaGen.fa	mgm4768387.3	20	40	4	Vertical	24097626	MiSeq
Cell_T20V5_MetaGen.fa	mgm4768390.3	20	40	5	Vertical	10637505	MiSeq
Cell_T20V6_MetaGen.fa	mgm4768393.3	20	40	6	Vertical	15894372	MiSeq
Cell_T20V7_MetaGen.fa	mgm4768389.3	20	40	7	Vertical	14363223	MiSeq
Cell_T20V8_MetaGen.fa	mgm4768384.3	20	40	8	Vertical	16227152	MiSeq
Cell_T20V9_MetaGen.fa	mgm4768383.3	20	40	9	Vertical	15383733	MiSeq
Cell_T20V10_MetaGen.fa	mgm4768470.3	20	40	10	Vertical	13668948	MiSeq
Cell_T24H1_MetaGen.fa	mgm4768386.3	24	48	1	Horizontal	2175343	MiSeq
Cell_T24H2_MetaGen.fa	mgm4768391.3	24	48	2	Horizontal	8166559	MiSeq
Cell_T24H3_MetaGen.fa	mgm4768388.3	24	48	3	Horizontal	14598937	MiSeq
Cell_T24H4_MetaGen.fa	mgm4768385.3	24	48	4	Horizontal	16138667	MiSeq
Cell_T24H5_MetaGen.fa	mgm4768395.3	24	48	5	Horizontal	19317384	MiSeq
Cell_T24H6_MetaGen.fa	mgm4768394.3	24	48	6	Horizontal	14412934	MiSeq
Cell_T24H7_MetaGen.fa	mgm4768392.3	24	48	7	Horizontal	25132731	MiSeq
Cell_T24H8_MetaGen.fa	mgm4768471.3	24	48	8	Horizontal	21346645	MiSeq
Cell_T24H9_MetaGen.fa	mgm4768465.3	24	48	9	Horizontal	15000909	MiSeq
Cell_T24H10_MetaGen.fa	mgm4768396.3	24	48	10	Horizontal	16676203	MiSeq
Cell_T24V1_MetaGen.fa	mgm4768467.3	24	48	1	Vertical	7815931	MiSeq
Cell_T24V2_MetaGen.fa	mgm4768468.3	24	48	2	Vertical	15764106	MiSeq
Cell_T24V3_MetaGen.fa	mgm4770229.3	24	48	3	Vertical	16163861	MiSeq
Cell_T24V4_MetaGen.fa	mgm4770236.3	24	48	4	Vertical	11630649	MiSeq
Cell_T24V5_MetaGen.fa	mgm4770227.3	24	48	5	Vertical	12365606	MiSeq
Cell_T24V6_MetaGen.fa	mgm4770230.3	24	48	6	Vertical	8206007	MiSeq
Cell_T24V7_MetaGen.fa	mgm4770233.3	24	48	7	Vertical	14417165	MiSeq
Cell_T24V8_MetaGen.fa	mgm4770234.3	24	48	8	Vertical	17221002	MiSeq
Cell_T24V9_MetaGen.fa	mgm4770228.3	24	48	9	Vertical	14010664	MiSeq
Cell_T24V10_MetaGen.fa	mgm4768464.3	24	48	10	Vertical	17439884	MiSeq

## Sheet: 3 - T1H Uniq. Assm. Info
Filename	Timepoint	# Weeks	Community	Regime	# Sequences	# Hits to Vertical	# Hits to T0	Total # Hits	Total # Uniq. Seq.	% Uniq. Horz. Seq.	Assem. Uniq. - Largest Contig	Assem. Uniq. - # Contigs > 1kb
Cell_T1H1.fa	1	2	1	Horizontal	14542999	8509597	8976855	9482650	5060349	34.7958	90623	7726
Cell_T1H2.fa	1	2	2	Horizontal	15042759	11493743	12679507	12992047	2050712	13.6326	43559	2480
Cell_T1H3.fa	1	2	3	Horizontal	16676045	13384889	7633527	14256848	2419197	14.507	14632	1188
Cell_T1H4.fa	1	2	4	Horizontal	26426077	19904425	20832615	23417649	3008428	11.3843	61829	6541
Cell_T1H5.fa	1	2	5	Horizontal	6669740	5573993	5781407	6033047	636693	9.54599	11129	1074
Cell_T1H6.fa	1	2	6	Horizontal	11633539	9785785	9233842	10170873	1462666	12.5728	83519	1624
Cell_T1H7.fa	1	2	7	Horizontal	10152458	8757946	3863096	9115058	1037400	10.2182	410875	374
Cell_T1H8.fa	1	2	8	Horizontal	17306920	13874285	13067430	14789105	2517815	14.548	7087	5073
Cell_T1H9.fa	1	2	9	Horizontal	18897378	16466932	8126526	17043746	1853632	9.80894	39719	6580
Cell_T1H10.fa	1	2	10	Horizontal	14751539	6200103	7589200	8570085	6181454	41.9038	65110	2661
									AVG	17.2917	82808.2	3532.1
									STD	11.3725	118958	2694.1

## Sheet: 4 - T1 Uniq - Phage contigs 
A. Summary of # hits to phage-like contigs
Contig ID	Contig Source	Size (bp)	H1	V1	H2	V2	H3	V3	H4	V4	H5	V5	H6	V6	H7	V7	H8	V8	H9	V9	H10	V10
T1H1Uniq_Contig_35969	Horizontal - Community 1	90623	7934	0	11126	85	0	0	0	0	1933	0	11	0	0	0	0	0	3	2	0	0
T1H1Uniq_Contig_58571	Horizontal - Community 1	1819	81	0	1	0	8	14	91	62	0	0	0	0	54	62	31	22	50	0	65	17
T1H1Uniq_Contig_19983	Horizontal - Community 1	2311	58440	1	33356	19389	3	0	278	0	17634	12849	25297	9766	0	0	0	0	0	0	2	1
T1H2Uniq_Contig_41570	Horizontal - Community 2	7677	4	0	1588	0	1	0	353	0	3	0	1	0	0	0	0	0	0	0	10	0
T1H2Uniq_Contig_24195	Horizontal - Community 2	9150	3	0	326	0	0	0	456	0	0	0	112	0	0	0	0	0	0	0	0	0
T1H2Uniq_Contig_39307	Horizontal - Community 2	10722	0	1	620	1	34	0	118	0	14	1	3	1	9	0	5	0	0	1	86	0
T1H2Uniq_Contig_42959	Horizontal - Community 2	13356	0	0	607	0	5	0	127	0	1	0	0	0	0	0	0	0	0	0	11	0
T1H2Uniq_Contig_17560	Horizontal - Community 2	4712	0	0	353	0	26	0	92	3	9	2	1	1	11	0	0	1	5	4	56	0
T1H2Uniq_Contig_4918	Horizontal - Community 2	7359	0	0	345	1	6	0	129	0	0	3	2	0	2	0	1	0	1	2	63	0
T1H2Uniq_Contig_34148	Horizontal - Community 2	9243	0	0	360	0	9	0	52	0	1	3	2	0	1	0	1	3	0	0	53	0
T1H2Uniq_Contig_43839	Horizontal - Community 2	1625	0	0	152	0	18	0	45	4	8	1	2	2	5	0	3	0	1	0	34	1
T1H3Uniq_Contig_24515	Horizontal - Community 3	1048	0	0	0	0	68	0	0	0	0	0	0	0	0	0	30	4	54	10	617	0
T1H4Uniq_Contig_38604	Horizontal - Community 4	33947	8754	8875	4997	3231	71	0	2006	0	1006	2121	7027	8350	0	0	0	2	0	0	0	0
T1H4Uniq_Contig_42932	Horizontal - Community 4	33959	4	5	3	0	3	66	6345	0	0	0	31	0	0	0	0	0	0	0	0	0
T1H4Uniq_Contig_53772	Horizontal - Community 4	10360	3	0	410	0	0	0	517	0	0	0	153	0	0	0	0	0	0	0	0	0
T1H4Uniq_Contig_61708	Horizontal - Community 4	9309	4	3	324	0	0	0	359	0	0	0	97	2	0	0	0	0	0	0	0	0
T1H5Uniq_Contig_6504	Horizontal - Community 5	7563	581	0	799	2	0	0	0	0	181	0	1	0	0	0	0	0	0	0	0	0
T1H6Uniq_Contig_24981	Horizontal - Community 6	80297	682	330	10	743	0	0	0	0	0	0	15376	0	2	0	0	0	107	0	0	0
T1H6Uniq_Contig_17121	Horizontal - Community 6	1115	0	0	44	0	0	0	42	0	0	0	17	0	0	0	0	0	0	0	0	0
T1H9Uniq_Contig_38950	Horizontal - Community 9	1327	67	0	4	0	4	15	63	49	0	0	0	0	50	46	23	27	39	0	54	0
B. Full CDD results of phage-like contigs
ContigID_ORF#	PSSMID	Description
T1H1Uniq_Contig_35969_4	179933	bifunctional_N-succinyldiaminopimelate-aminotransferase/acetylornithine_transaminase_protein;_Reviewed
T1H1Uniq_Contig_35969_14	308265	PhoH-like_protein._PhoH_is_a_cytoplasmic_protein_and_predicted_ATPase_that_is_induced_by_phosphate_starvation.
T1H1Uniq_Contig_35969_15	237985	DNA-binding_domain_found_in_transcription_regulators_in_plants_such_as_APETALA2_and_EREBP_(ethylene_responsive_element_binding_protein)._In_EREBPs_the_domain_specifically_binds_to_the_11bp_GCC_box_of_the_ethylene_response_element_(ERE),_a_promotor_element_essential_for_ethylene_responsiveness._EREBPs_and_the_C-repeat_binding_factor_CBF1,_which_is_involved_in_stress_response,_contain_a_single_copy…
T1H1Uniq_Contig_35969_16	132927	Caseinolytic_protease_(ClpP)_is_an_ATP-dependent,_highly_conserved_serine_protease._Clp_protease_(caseinolytic_protease;_ClpP;_Peptidase_S14)_is_a_highly_conserved_serine_protease_present_throughout_in_bacteria_and_eukaryota,_but_seems_to_be_absent_in_archaea,_mollicutes_and_some_fungi._This_subfamily_only_contains_bacterial_sequences._Clp_proteases_are_involved_in_a_number_of_cellular_processes_…
T1H1Uniq_Contig_35969_18	225042	Deoxycytidylate_deaminase__[Nucleotide_transport_and_metabolism]._
T1H1Uniq_Contig_35969_19	212164	Uncharacterized_protein_domain_conserved_in_plants._This_domain_contains_an_extensive_protein_sequence_fragment_that_appears_conserved_in_a_number_of_plant_proteins,_including_the_gene_product_of_Arabidopsis_thaliana_locus_AT4G37440,_which_has_been_identified_in_transcriptional_profiling_as_expressed_at_different_levels_in_white_cabbage_cultivars.
T1H1Uniq_Contig_35969_24	226924	Predicted_protein_tyrosine_phosphatase__[General_function_prediction_only]._
T1H1Uniq_Contig_35969_32	315955	HNH_endonuclease._This_is_a_zinc-binding_loop_of_Fold_group_7_as_found_in_endo-deoxy-ribonucleases_and_HNH_nucleases.
T1H1Uniq_Contig_35969_45	240411	valyl-tRNA_synthetase-like_protein;_Provisional
T1H1Uniq_Contig_35969_50	238542	GP4d_helicase_is_a_homohexameric_5'-3'_helicases._Helicases_couple_NTP_hydrolysis_to_the_unwinding_of_nucleic_acid_duplexes_into_their_component_strands.
T1H1Uniq_Contig_35969_51	176480	Polymerase_I_functions_primarily_to_fill_DNA_gaps_that_arise_during_DNA_repair,_recombination_and_replication._Family_A_polymerase_functions_primarily_to_fill_DNA_gaps_that_arise_during_DNA_repair,_recombination_and_replication._DNA-dependent_DNA_polymerases_can_be_classified_in_six_main_groups_based_upon_phylogenetic_relationships_with_E._coli_polymerase_I_(classA),_E._coli_polymerase_II_(class_…
T1H1Uniq_Contig_35969_52	180279	hypothetical_protein;_Provisional
T1H1Uniq_Contig_35969_53	225655	ABC-type_transporter_Mla_maintaining_outer_membrane_lipid_asymmetry,_MlaB_component,_contains_STAS_domain__[Cell_wall/membrane/envelope_biogenesis]._
T1H1Uniq_Contig_35969_58	315605	Protein_of_unknown_function_(DUF3843)._A_family_of_uncharacterized_proteins_found_by_clustering_human_gut_metagenomic_sequences.
T1H1Uniq_Contig_35969_59	214682	5'-3'_exonuclease._
T1H1Uniq_Contig_35969_61	280088	HNH_endonuclease._
T1H1Uniq_Contig_35969_63	316043	RNase_H_superfamily._
T1H1Uniq_Contig_35969_65	212137	Nucleoside_Triphosphate_Pyrophosphohydrolase_(EC_3.6.1.8)_MazG-like_domain_found_in_Deinococcus_radiodurans_DR2231_protein_and_its_bacterial_homologs._This_family_includes_a_MazG-like_NTP-PPase_from_Deinococcus_radiodurans_(DR2231),_a_putative_NTP-PPase_YP_001813558.1_from_Exiguobacterium_sibiricum_and_their_bacterial_homologs._DR2231_shows_significant_structural_resemblance_to_MazG_proteins,_but…
T1H1Uniq_Contig_35969_66	274010	thymidylate_synthase,_flavin-dependent._Two_forms_of_microbial_thymidylate_synthase_are_known:_ThyA_(2.1.1.45)_and_ThyX_(2.1.1.148)._This_model_describes_ThyX,_a_homotetrameric_flavoprotein._Both_enzymes_convert_dUMP_to_dTMP._Under_oxygen-limiting_conditions,_thyX_can_complement_a_thyA_mutation._[Purines,_pyrimidines,_nucleosides,_and_nucleotides,_2'-Deoxyribonucleotide_metabolism]
T1H1Uniq_Contig_35969_68	153108	Ribonucleotide_Reductase,_R2/beta_subunit,_ferritin-like_diiron-binding_domain._Ribonucleotide_Reductase,_R2/beta_subunit_(RNRR2)_is_a_member_of_a_broad_superfamily_of_ferritin-like_diiron-carboxylate_proteins._The_RNR_protein_catalyzes_the_conversion_of_ribonucleotides_to_deoxyribonucleotides_and_is_found_in_all_eukaryotes,_many_prokaryotes,_several_viruses,_and_few_archaea._The_catalytically_ac…
T1H1Uniq_Contig_35969_69	188230	ribonucleoside-diphosphate_reductase,_alpha_chain._This_model_represents_a_small_clade_of_ribonucleoside-diphosphate_reductase,_alpha_chains_which_are_sufficiently_divergent_from_the_usual_Class_I_RNR_alpha_chains_(NrdE_or_NrdA,_TIGR02506)_as_to_warrant_their_own_model._The_genes_from_Thermus_thermophilus,_Dichelobacter_and_Salinibacter_are_adjacent_to_the_usual_RNR_beta_chain._[Purines,_pyrimidi…
T1H1Uniq_Contig_35969_70	238062	NAD+_dependent_DNA_ligase_adenylation_domain._DNA_ligases_catalyze_the_crucial_step_of_joining_the_breaks_in_duplex_DNA_during_DNA_replication,_repair_and_recombination,_utilizing_either_ATP_or_NAD(+)_as_a_cofactor,_but_using_the_same_basic_reaction_mechanism._The_enzyme_reacts_with_the_cofactor_to_form_a_phosphoamide-linked_AMP_with_the_amino_group_of_a_conserved_Lysine_in_the_KXDG_motif,_and_su…
T1H1Uniq_Contig_35969_72	259799	Prohibitin_family;_SPFH_(stomatin,_prohibitin,_flotillin,_and_HflK/C)_superfamily._This_model_characterizes_proteins_similar_to_prohibitin_(a_lipid_raft-associated_integral_membrane_protein)._Individual_proteins_of_the_SPFH_(band_7)_domain_superfamily_may_cluster_to_form_membrane_microdomains_which_may_in_turn_recruit_multiprotein_complexes._These_microdomains,_in_addition_to_being_stable_scaffol…
T1H1Uniq_Contig_35969_78	270783	Catalytic_domain_of_the_Serine/Threonine_Kinase,_Mitogen-Activated_Protein_Kinase_Kinase_Kinase._STKs_catalyze_the_transfer_of_the_gamma-phosphoryl_group_from_ATP_to_serine/threonine_residues_on_protein_substrates._MAPKKKs_(MKKKs_or_MAP3Ks)_are_also_called_MAP/ERK_kinase_kinases_(MEKKs)_in_some_cases._They_phosphorylate_and_activate_MAPK_kinases_(MAPKKs_or_MKKs_or_MAP2Ks),_which_in_turn_phosphory…
T1H1Uniq_Contig_35969_88	314693	Protein_of_unknown_function_(DUF3383)._This_family_of_proteins_are_functionally_uncharacterized._This_protein_is_found_in_bacteria_and_viruses._Proteins_in_this_family_are_typically_between_356_to_501_amino_acids_in_length.
T1H1Uniq_Contig_35969_93	131723	tape_measure_domain._Proteins_containing_this_domain_are_strictly_bacterial,_including_bacteriophage_and_prophage_regions_of_bacterial_genomes._Most_members_are_800_to_1800_amino_acids_long,_making_them_among_the_longest_predicted_proteins_of_their_respective_phage_genomes,_where_they_are_encoded_in_tail_protein_regions._This_roughly_80-residue_domain_described_here_usually_begins_between_residue…
T1H1Uniq_Contig_35969_94	236304	N-acetylmuramoyl-L-alanine_amidase;_Validated
T1H1Uniq_Contig_35969_97	311070	Bacteriophage_Mu_Gp45_protein._This_family_consists_of_Bacteriophage_Mu_Gp45_related_proteins_from_both_phages_and_bacteria._The_function_of_this_family_is_unknown_although_it_has_been_suggested_that_family_members_may_be_involved_in_baseplate_assembly.
T1H1Uniq_Contig_35969_99	225836	Uncharacterized_phage_protein_gp47/JayE_[Mobilome:_prophages,_transposons]._
T1H1Uniq_Contig_35969_100	314078	Protein_of_unknown_function_(DUF2612)._This_is_a_phage_protein_family_expressed_from_a_range_of_Proteobacteria_species._The_function_is_not_known.
T1H1Uniq_Contig_35969_103	238378	Endolysins_and_autolysins_are_found_in_viruses_and_bacteria,_respectively._The_ds_DNA_phages_of_eubacteria_use_endolysins_or_muralytic_enzymes_in_conjunction_with_hollin,_a_small_membrane_protein,_to_degrade_the_peptidoglycan_found_in_bacterial_cell_walls._Similarly,_bacteria_produce_autolysins_to_facilitate_the_biosynthesis_of_its_cell_wall_hetropolymer_peptidoglycan_and_cell_division.__Both_end…
T1H1Uniq_Contig_35969_107	316254	CarboxypepD_reg-like_domain._This_domain_family_is_found_in_bacteria,_archaea_and_eukaryotes,_and_is_approximately_90_amino_acids_in_length._The_family_is_found_in_association_with_pfam07715_and_pfam00593.
T1H1Uniq_Contig_35969_118	240412	coronin;_Provisional
T1H1Uniq_Contig_35969_126	316017	Meiotically_up-regulated_gene_113._This_is_a_family_of_fungal_proteins_found_to_be_up-regulated_in_meiosis.
T1H1Uniq_Contig_35969_132	274529	ATP-dependent_chaperone_ClpB._Members_of_this_protein_family_are_the_bacterial_ATP-dependent_chaperone_ClpB._This_protein_belongs_to_the_AAA_family,_ATPases_associated_with_various_cellular_activities_(pfam00004)._This_molecular_chaperone_does_not_act_as_a_protease,_but_rather_serves_to_disaggregate_misfolded_and_aggregated_proteins._[Protein_fate,_Protein_folding_and_stabilization]
T1H1Uniq_Contig_35969_135	274989	CRISPR-associated_protein_Csx17,_subtype_Dpsyc._Members_of_this_protein_family_are_found_exclusively_in_CRISPR-associated_(cas)_type_I_system_gene_clusters_of_the_Dpsyc_subtype._Markers_for_that_type_include_a_variant_form_of_cas3_(model_TIGR02621)_and_the_GSU0054-like_protein_family_(model_TIGR02165)._This_family_occurs_in_less_than_half_of_known_Dpsyc_clusters.
T1H1Uniq_Contig_35969_137	273211	DNA-methyltransferase_(dcm)._All_proteins_in_this_family_for_which_functions_are_known_are_DNA-cytosine_methyltransferases._This_family_is_based_on_the_phylogenomic_analysis_of_JA_Eisen_(1999,_Ph.D._Thesis,_Stanford_University)._[DNA_metabolism,_DNA_replication,_recombination,_and_repair]
T1H1Uniq_Contig_35969_150	226760	Uncharacterized_protein,_cotains_an_aminopeptidase-like_domain__[General_function_prediction_only]._
T1H1Uniq_Contig_35969_151	215452	isoleucyl-tRNA_synthetase
T1H1Uniq_Contig_35969_153	315954	HNH_endonuclease._
T1H1Uniq_Contig_35969_156	273636	group_I_intron_endonuclease._This_model_represents_one_subfamily_of_endonucleases_containing_the_endo/excinuclease_amino_terminal_domain,_pfam01541_at_its_amino_end._A_distinct_subfamily_includes_excinuclease_abc_subunit_c_(uvrC)._Members_of_pfam01541_are_often_termed_GIY-YIG_endonucleases_after_conserved_motifs_near_the_amino_end._This_subfamily_in_this_model_is_found_in_open_reading_frames_of_g…
T1H1Uniq_Contig_35969_157	308715	Terminase-like_family._This_family_represents_a_group_of_terminase_proteins.
T1H1Uniq_Contig_35969_158	310573	Protein_of_unknown_function_(DUF935)._This_family_consists_of_several_bacterial_proteins_of_unknown_function_as_well_as_the_Bacteriophage_Mu_gp29_protein.
T1H1Uniq_Contig_35969_159	132933	Signal_peptide_peptidase_A_(SppA)_36K_type,_a_serine_protease,_has_catalytic_Ser-Lys_dyad._Signal_peptide_peptidase_A_(SppA;_Peptidase_S49;_Protease_IV)_36K_type:_SppA_is_found_in_all_three_domains_of_life_and_is_involved_in_the_cleavage_of_signal_peptides_after_their_removal_from_the_precursor_proteins_by_signal_peptidases._Members_in_this_subfamily_are_all_bacterial_and_include_sohB_peptidase_a…
T1H1Uniq_Contig_35969_161	309113	Phage_major_capsid_protein_E._Major_capsid_protein_E_is_involved_with_the_stabilisation_of_the_condensed_form_of_the_DNA_molecule_in_phage_heads.
T1H1Uniq_Contig_58571_1	236624	bacteriophage_N4_receptor,_outer_membrane_subunit;_Provisional
T1H1Uniq_Contig_58571_4	308618	Mlo_family._A_family_of_plant_integral_membrane_proteins,_first_discovered_in_barley._Mutants_lacking_wild-type_Mlo_proteins_show_broad_spectrum_resistance_to_the_powdery_mildew_fungus,_and_dysregulated_cell_death_control,_with_spontaneous_cell_death_in_response_to_developmental_or_abiotic_stimuli._Thus_wild-type_Mlo_proteins_are_thought_to_be_inhibitors_of_cell_death_whose_deficiency_lowers_the_…
T1H1Uniq_Contig_19983_2	238568	Metal_binding_protein_TroA_a.__These_proteins_are_predicted_to_function_as_initial_receptors_in_ABC_transport_of_metal_ions_in_eubacteria._They_belong_to_the_TroA_superfamily_of_helical_backbone_metal_receptor_proteins_that_share_a_distinct_fold_and_ligand_binding_mechanism.__A_typical_TroA_protein_is_comprised_of_two_globular_subdomains_connected_by_a_single_helix_and_can_bind_the_metal_ion_in_t…
T1H1Uniq_Contig_19983_3	316407	Chaperone_of_endosialidase._This_is_the_very_C-terminal,_chaperone,_domain_of_the_bacteriophage_protein_endosialidase._It_releases_itself,_via_the_serine-lysine_dyad_at_the_N-terminus,_from_the_remainder_of_the_end-tail-spike._Cleavage_occurs_after_the_threonine_which_is_the_final_residue_of_the_End-tail-spike_family,_pfam12219._The_endosialidase_protein_forms_homotrimeric_molecules_in_bacterioph…
T1H1Uniq_Contig_19983_4	238378	Endolysins_and_autolysins_are_found_in_viruses_and_bacteria,_respectively._The_ds_DNA_phages_of_eubacteria_use_endolysins_or_muralytic_enzymes_in_conjunction_with_hollin,_a_small_membrane_protein,_to_degrade_the_peptidoglycan_found_in_bacterial_cell_walls._Similarly,_bacteria_produce_autolysins_to_facilitate_the_biosynthesis_of_its_cell_wall_hetropolymer_peptidoglycan_and_cell_division.__Both_end…
T1H2Uniq_Contig_41570_1	235195	translation_initiation_factor_IF-2;_Validated
T1H2Uniq_Contig_41570_3	177271	replication_initiation_protein
T1H2Uniq_Contig_41570_5	223348	Site-specific_DNA-cytosine_methylase_[Replication,_recombination_and_repair]._
T1H2Uniq_Contig_41570_7	147508	Phage_Coat_protein_B._The_major_coat_protein_in_the_capsid_of_filamentous_bacteriophage_forms_a_helical_assembly_of_about_7000_identical_protomers,_with_each_protomer_comprised_of_46_amino_acid,_after_the_cleavage_of_the_signal_peptide._Each_protomer_forms_a_slightly_curved_helix_that_combine_to_form_a_tubular_structure_that_encapsulates_the_viral_DNA.
T1H2Uniq_Contig_41570_10	313853	Protein_of_unknown_function_(DUF2523)._This_is_a_family_of_phage_related_proteins_whose_function_is_uncharacterized.
T1H2Uniq_Contig_41570_12	283385	Zonular_occludens_toxin_(Zot)._This_family_consists_of_bacterial_and_viral_proteins_which_are_very_similar_to_the_Zonular_occludens_toxin_(Zot)._Zot_is_elaborated_by_bacteriophages_present_in_toxigenic_strains_of_Vibrio_cholerae._Zot_is_a_single_polypeptide_chain_of_44.8_kDa,_with_the_ability_to_reversibly_alter_intestinal_epithelial_tight_junctions,_allowing_the_passage_of_macromolecules_through…
T1H2Uniq_Contig_41570_21	238045	Helix-turn-helix_XRE-family_like_proteins._Prokaryotic_DNA_binding_proteins_belonging_to_the_xenobiotic_response_element_family_of_transcriptional_regulators.
T1H2Uniq_Contig_41570_23	314477	Mediator_complex_subunit_13_N-terminal._Mediator_is_a_large_complex_of_up_to_33_proteins_that_is_conserved_from_plants_through_fungi_to_humans_-_the_number_and_representation_of_individual_subunits_varying_with_species._It_is_arranged_into_four_different_sections,_a_core,_a_head,_a_tail_and_a_kinase-activity_part,_and_the_number_of_subunits_within_each_of_these_is_what_varies_with_species._Overal…
T1H2Uniq_Contig_24195_9	308736	Protein_of_unknown_function,_DUF269._Members_of_this_family_may_be_involved_in_nitrogen_fixation,_since_they_are_found_within_nitrogen_fixation_operons.
T1H2Uniq_Contig_24195_14	289042	Merozoite_surface_antigen_2c._This_family_of_proteins_is_found_in_eukaryotes._Proteins_in_this_family_are_typically_between_263_and_318_amino_acids_in_length._There_is_a_conserved_SFT_sequence_motif._MSA-2_is_a_plasma_membrane_glycoprotein_which_can_be_found_in_Babesia_bovis_species.
T1H2Uniq_Contig_24195_23	236668	enterobactin_synthase_subunit_F;_Provisional
T1H2Uniq_Contig_24195_27	309822	Phage_portal_protein._Bacteriophage_portal_proteins_form_a_dodecamer_and_is_located_at_a_five-fold_vertex_of_the_viral_capsid._The_portal_complex_forms_a_channel_through_which_the_viral_DNA_is_packaged_into_the_capsid,_and_exits_during_infection._The_portal_protein_is_though_to_rotate_during_DNA_packaging._Portal_proteins_from_different_phage_show_little_sequence_homology,_so_this_family_does_not…
T1H2Uniq_Contig_24195_29	309640	Caudovirus_prohead_serine_protease._Family_of_Caudovirus_prohead_serine_proteases_also_found_in_a_number_of_bacteria_possibly_as_the_result_of_horizontal_transfer.
T1H2Uniq_Contig_24195_31	273690	phage_major_capsid_protein,_HK97_family._This_model_family_represents_the_major_capsid_protein_component_of_the_heads_(capsids)_of_bacteriophage_HK97,_phi-105,_P27,_and_related_phage._This_model_represents_one_of_several_analogous_families_lacking_detectable_sequence_similarity._The_gene_encoding_this_component_is_typically_located_in_an_operon_encoding_the_small_and_large_terminase_subunits,_the…
T1H2Uniq_Contig_24195_32	153446	Head-Tail_Connector_Protein_gp6_of_Bacteriophage_HK97_and_similar_proteins._The_bacteriophage_HK97_gp6_protein_is_critical_in_the_assembly_of_the_connector,_a_specialized_structure_that_serves_as_an_interface_for_head_and_tail_attachment,_as_well_as_a_point_at_which_DNA_exits_the_head_during_infection_by_the_bacteriophage._It_forms_a_dodecameric_ring_structure_that_comprises_the_middle_ring_of_th…
T1H2Uniq_Contig_24195_34	310254	Phage_head-tail_joining_protein._
T1H2Uniq_Contig_24195_35	214828	Alpha-kinase_family._This_family_is_a_novel_family_of_eukaryotic_protein_kinase_catalytic_domains,_which_have_no_detectable_similarity_to_conventional_kinases._The_family_contains_myosin_heavy_chain_kinases_and_Elongation_Factor-2_kinase_and_a_bifunctional_ion_channel._This_family_is_known_as_the_alpha-kinase_family._The_structure_of_the_kinase_domain_revealed_unexpected_similarity_to_eukaryotic_…
T1H2Uniq_Contig_24195_36	236886	hydroperoxidase_II;_Provisional
T1H2Uniq_Contig_24195_38	226821	Mu-like_prophage_tail_sheath_protein_gpL__[Mobilome:_prophages,_transposons]._
T1H2Uniq_Contig_24195_40	313772	Phage_tail_tube_protein._This_bacterial_family_of_proteins_contains_phage_tail_tube_proteins_related_to_the_Mu_phage_tail_tube_protein_M._Bacteriophage_Mu_has_an_eicosahedral_head_and_contractile_tail._The_tail_is_composed_of_an_outer_sheath_and_an_inner_tube.
T1H2Uniq_Contig_24195_41	313354	Phage_tail_assembly_chaperone_proteins,_E,_or_41_or_14._This_is_family_of_various_Myoviridae_bacteriophage_tail_assembly_chaperone,_or_TAC,_proteins.
T1H2Uniq_Contig_24195_44	273790	phage_tail_tape_measure_protein,_TP901_family,_core_region._This_model_represents_a_reasonably_well_conserved_core_region_of_a_family_of_phage_tail_proteins._The_member_from_phage_TP901-1_was_characterized_as_a_tail_length_tape_measure_protein_in_that_a_shortened_form_of_the_protein_leads_to_phage_with_proportionately_shorter_tails._[Mobile_and_extrachromosomal_element_functions,_Prophage_functio…
T1H2Uniq_Contig_39307_9	182059	adhesin;_Provisional
T1H2Uniq_Contig_39307_14	273539	nitrogenase_cofactor_biosynthesis_protein_NifB._This_model_describes_NifB,_a_protein_required_for_the_biosynthesis_of_the_iron-molybdenum_(or_iron-vanadium)_cofactor_used_by_the_nitrogen-fixing_enzyme_nitrogenase._NifB_belongs_to_the_radical_SAM_family,_and_the_FeMo_cluster_biosynthesis_process_requires_S-adenosylmethionine._Archaeal_homologs_lack_the_most_C-terminal_region_and_score_between_the_…
T1H2Uniq_Contig_39307_22	238698	SIR2_family_of_proteins_includes_silent_information_regulator_2_(Sir2)_enzymes_which_catalyze_NAD+-dependent_protein/histone_deacetylation,_where_the_acetyl_group_from_the_lysine_epsilon-amino_group_is_transferred_to_the_ADP-ribose_moiety_of_NAD+,_producing_nicotinamide_and_the_novel_metabolite_O-acetyl-ADP-ribose._Sir2_proteins,_also_known_as_sirtuins,_are_found_in_all_eukaryotes_and_many_archae…
T1H2Uniq_Contig_39307_24	147508	Phage_Coat_protein_B._The_major_coat_protein_in_the_capsid_of_filamentous_bacteriophage_forms_a_helical_assembly_of_about_7000_identical_protomers,_with_each_protomer_comprised_of_46_amino_acid,_after_the_cleavage_of_the_signal_peptide._Each_protomer_forms_a_slightly_curved_helix_that_combine_to_form_a_tubular_structure_that_encapsulates_the_viral_DNA.
T1H2Uniq_Contig_39307_28	107025	hypothetical_protein
T1H2Uniq_Contig_39307_30	226613	Zona_occludens_toxin,_predicted_ATPase_[General_function_prediction_only]._
T1H2Uniq_Contig_39307_36	222904	integrase;_Provisional
T1H2Uniq_Contig_42959_3	223064	hypothetical_protein;_Provisional
T1H2Uniq_Contig_42959_5	237030	alpha-ketoglutarate_decarboxylase;_Reviewed
T1H2Uniq_Contig_42959_7	223021	large_tegument_protein_UL36;_Provisional
T1H2Uniq_Contig_42959_9	132753	The_ligand_binding_domain_of_estrogen_receptor_and_estrogen_receptor-related_receptors._The_ligand_binding_domain_of_estrogen_receptor_(ER)_and_estrogen_receptor-related_receptors_(ERRs):_Estrogen_receptors_are_a_group_of_receptors_which_are_activated_by_the_hormone_estrogen._Estrogen_regulates_many_physiological_processes_including_reproduction,_bone_integrity,_cardiovascular_health,_and_behavio…
T1H2Uniq_Contig_42959_10	237057	DNA_polymerase_III_subunits_gamma_and_tau;_Provisional
T1H2Uniq_Contig_42959_16	259846	A'_subunit_of_archaeal_RNA_polymerase_(RNAP)._A'_is_the_largest_subunit_of_the_archaeal_RNA_polymerase_(RNAP)._Archaeal_RNAP_is_closely_related_to_RNA_polymerases_in_eukaryotes_based_on_the_subunit_compositions._Archaeal_RNAP_is_a_large_multi-protein_complex,_made_up_of_11_to_13_subunits,_depending_on_the_species,_that_are_responsible_for_the_synthesis_of_RNA._Structure_studies_suggest_that_RNAP_…
T1H2Uniq_Contig_42959_17	237974	bacteriophage_N4_adsorption_protein_B;_Provisional
T1H2Uniq_Contig_42959_20	236669	DNA_translocase_FtsK;_Provisional
T1H2Uniq_Contig_42959_23	235906	DNA_polymerase_III_subunits_gamma_and_tau;_Validated
T1H2Uniq_Contig_42959_27	307080	FHIPEP_family._
T1H2Uniq_Contig_42959_33	180749	DNA_polymerase_III_DnaE;_Reviewed
T1H2Uniq_Contig_42959_34	234978	bifunctional_tRNA_(mnm(5)s(2)U34)-methyltransferase/FAD-dependent_cmnm(5)s(2)U34_oxidoreductase;_Reviewed
T1H2Uniq_Contig_42959_35	314037	GGDEF_I-site_like_or_GIL_domain._The_GIL_domain,_for_GGDEF_I-site_like_domain,_is_a_c-di-GMP_binding_domain_on_the_BcsE_proteins_of_enterobacteria._It_is_not_essentail_for_cellulose_synthesis_but_is_critical_for_maximal_cellulose_production._Cellulose_production_in_enterobacteria_is_controlled_by_a_two-tiered_c-di-GMP-dependent_system_involving_BcsE_and_the_PilZ_domain_containing_glycosyltransfer…
T1H2Uniq_Contig_42959_40	314514	Cellulose_biosynthesis_protein_BcsG._CBP_BcsG_is_a_family_of_bacterial_cellulose_biosynthesis_proteins._Cellulose_is_necessary_for_biofilm_formation_in_bacteria._(Roemling_U._and_Galperin_M.Y._"Bacterial_cellulose_biosynthesis._Diversity_of_operons_and_subunits"_(manuscript_in_preparation)).
T1H2Uniq_Contig_42959_42	310869	Cellulose_biosynthesis_protein_BcsQ._This_is_a_family_of_bacterial_proteins_involved_in_cellulose_biosynthesis._(Roemling_U._and_Galperin_M.Y._"Bacterial_cellulose_biosynthesis._Diversity_of_operons_and_subunits"_(manuscript_in_preparation))._A_second_component_of_the_extracellular_matrix_of_the_multicellular_morphotype_(rdar)_of_Salmonella_typhimurium_and_Escherichia_coli_is_cellulose._The_famil…
T1H2Uniq_Contig_42959_45	236918	cellulose_synthase_catalytic_subunit;_Provisional
T1H2Uniq_Contig_42959_48	236851	cellulose_synthase_regulator_protein;_Provisional
T1H2Uniq_Contig_42959_56	183140	cellulose_synthase_subunit_BcsC;_Provisional
T1H2Uniq_Contig_17560_2	223651	Glycerol-3-phosphate_dehydrogenase_[Energy_production_and_conversion]._
T1H2Uniq_Contig_17560_4	119408	Aldo-keto_reductases_(AKRs)_are_a_superfamily_of_soluble_NAD(P)(H)_oxidoreductases_whose_chief_purpose_is_to_reduce_aldehydes_and_ketones_to_primary_and_secondary_alcohols._AKRs_are_present_in_all_phyla_and_are_of_importance_to_both_health_and_industrial_applications._Members_have_very_distinct_functions_and_include_the_prokaryotic_2,5-diketo-D-gluconic_acid_reductases_and_beta-keto_ester_reducta…
T1H2Uniq_Contig_17560_6	239645	Diadenosine_hexaphosphate_(Ap6A)_hydrolase_is_a_member_of_the_Nudix_hydrolase_superfamily._Ap6A_hydrolase_specifically_hydrolyzes_diadenosine_polyphosphates,_but_not_ATP_or_diadenosine_triphosphate,_and_it_generates_ATP_as_the_product._Ap6A,_the_most_preferred_substrate,_hydrolyzes_to_produce_two_ATP_molecules,_which_is_a_novel_hydrolysis_mode_for_Ap6A._These_results_indicate_that_Ap6A__hydrolase…
T1H2Uniq_Contig_17560_7	237057	DNA_polymerase_III_subunits_gamma_and_tau;_Provisional
T1H2Uniq_Contig_17560_9	183085	bifunctional_heptose_7-phosphate_kinase/heptose_1-phosphate_adenyltransferase;_Provisional
T1H2Uniq_Contig_17560_10	223046	nuclear_egress_lamina_protein_UL31;_Provisional
T1H2Uniq_Contig_17560_15	237974	bacteriophage_N4_adsorption_protein_B;_Provisional
T1H2Uniq_Contig_17560_16	235589	3-deoxy-D-manno-octulosonic-acid_transferase;_Reviewed
T1H2Uniq_Contig_4918_5	237865	DNA_polymerase_III_subunits_gamma_and_tau;_Provisional
T1H2Uniq_Contig_4918_8	224260	Polynucleotide_5'-kinase,_involved_in_rRNA_processing_[Translation,_ribosomal_structure_and_biogenesis]._
T1H2Uniq_Contig_4918_9	223021	large_tegument_protein_UL36;_Provisional
T1H2Uniq_Contig_4918_14	236884	bacteriophage_N4_adsorption_protein_B;_Provisional
T1H2Uniq_Contig_4918_16	317965	Spermatogenesis-associated_protein_3_family._The_SPATA3_family_of_proteins_is_expressed_significantly_in_testis_and_faintly_in_epididymis_in_the_ten_tissues_of_testis,_ovary,_spleen,_kidney,_lung,_heart,_brain,_epididymis,_liver_and_skeletal_muscle_in_mouse._Members_are_not_expressed_in_the_eight_other_tissues._This_suggests_that_SPATA3_plays_potential_roles_in_spermatogenesis_cell_apoptosis_or_s…
T1H2Uniq_Contig_4918_18	319921	C-terminal_domain_of_2,3-dihydroxy-p-cumate-3,4-dioxygenase_(PpCmtC)._This_subfamily_contains_the_C-terminal,_catalytic,_domain_of_PpCmtC._2,3-dihydroxy-p-cumate-3,4-dioxygenase_(CmtC_of_Pseudomonas_putida_F1)_is_a_dioxygenase_involved_in_the_eight-step_catabolism_pathway_of_p-cymene._CmtC_acts_upon_the_reaction_intermediate_2,3-dihydroxy-p-cumate,_yielding_2-hydroxy-3-carboxy-6-oxo-7-methylocta-…
T1H2Uniq_Contig_4918_21	239604	Rieske_non-heme_iron_oxygenase_(RO)_family,_Rieske_ferredoxin_component;_composed_of_the_Rieske_ferredoxin_component_of_some_three-component_RO_systems_including_biphenyl_dioxygenase_(BPDO)_and_carbazole_1,9a-dioxygenase_(CARDO)._The_RO_family_comprise_a_large_class_of_aromatic_ring-hydroxylating_dioxygenases_found_predominantly_in_microorganisms._These_enzymes_enable_microorganisms_to_tolerate_a…
T1H2Uniq_Contig_4918_22	223313	Ribulose-5-phosphate_4-epimerase/Fuculose-1-phosphate_aldolase_[Carbohydrate_transport_and_metabolism]._
T1H2Uniq_Contig_4918_23	224228	DNA-binding_transcriptional_regulator,_AcrR_family_[Transcription]._
T1H2Uniq_Contig_4918_26	184875	acetoin_dehydrogenase_E2_subunit_dihydrolipoyllysine-residue_acetyltransferase;_Provisional
T1H2Uniq_Contig_4918_27	183092	2-keto-4-pentenoate_hydratase;_Provisional
T1H2Uniq_Contig_4918_28	236227	acetaldehyde_dehydrogenase;_Validated
T1H2Uniq_Contig_4918_30	273167	UV_excision_repair_protein_Rad23._All_proteins_in_this_family_for_which_functions_are_known_are_components_of_a_multiprotein_complex_used_for_targeting_nucleotide_excision_repair_to_specific_parts_of_the_genome._In_humans,_Rad23_complexes_with_the_XPC_protein._This_family_is_based_on_the_phylogenomic_analysis_of_JA_Eisen_(1999,_Ph.D._Thesis,_Stanford_University)._[DNA_metabolism,_DNA_replication,…
T1H2Uniq_Contig_4918_31	236669	DNA_translocase_FtsK;_Provisional
T1H2Uniq_Contig_4918_32	181282	4-hyroxy-2-oxovalerate/4-hydroxy-2-oxopentanoic_acid_aldolase,;_Validated
T1H2Uniq_Contig_34148_1	239527	PaaI_thioesterase_is_a_tetrameric_acyl-CoA_thioesterase_with_a_hot_dog_fold_and_one_of_several_proteins_responsible_for_phenylacetic_acid_(PA)_degradation_in_bacteria.__Although_orthologs_of_PaaI_exist_in_archaea_and_eukaryotes,_their_function_has_not_been_determined._Sequence_similarity_between_PaaI,_E._coli_medium_chain_acyl-CoA_thioesterase_II,_and_human_thioesterase_III_suggests_they_all_belo…
T1H2Uniq_Contig_34148_3	238777	Member_of_the_Rhodanese_Homology_Domain_superfamily._This_CD_includes_the_heat_shock_protein_67B2_of_Drosophila_melanogaster_and_other_similar_proteins,_many_of_which_are_uncharacterized.
T1H2Uniq_Contig_34148_4	318454	Adenylyl_cyclase_N-terminal_extracellular_and_transmembrane_region._This_family_covers_the_N-terminal_extracellular_region_and_the_first_transmembrane_5-6_pass_region_of_adenylate_cyclase.
T1H2Uniq_Contig_34148_13	165527	envelope_glycoprotein_C;_Provisional
T1H2Uniq_Contig_34148_15	225035	Cytochrome_P450__[Secondary_metabolites_biosynthesis,_transport_and_catabolism,_Defense_mechanisms]._
T1H2Uniq_Contig_34148_16	178203	adrenodoxin-like_ferredoxin_protein
T1H2Uniq_Contig_34148_17	317907	Immunity_protein_7._A_predicted_immunity_protein_with_an_alpha+beta_fold_and_a_conserved_GxaG_motif._Proteins_containing_this_domain_are_present_in_bacterial_polymorphic_toxin_systems_as_an_immediate_gene_neighbor_of_the_toxin_gene,_usually_containing_a_Tox-REase-3_domain.
T1H2Uniq_Contig_34148_18	236138	DNA_polymerase_III_subunits_gamma_and_tau;_Validated
T1H2Uniq_Contig_34148_20	235000	choline_dehydrogenase;_Validated
T1H2Uniq_Contig_34148_22	170080	phenylpropionate_dioxygenase_ferredoxin_reductase_subunit;_Provisional
T1H2Uniq_Contig_34148_35	225461	ATP-,_maltotriose-_and_DNA-dependent_transcriptional_regulator_MalT_[Transcription]._
T1H2Uniq_Contig_34148_36	280467	Scaffold_protein_B._This_is_a_family_of_proteins_from_single-stranded_DNA_bacteriophages._Scaffold_proteins_B_and_D_are_required_for_procapsid_formation._Sixty_copies_of_the_internal_scaffold_protein_B_are_found_in_the_procapsid.
T1H2Uniq_Contig_34148_38	310799	Epoxide_hydrolase_N_terminus._This_family_represents_the_N-terminal_region_of_the_eukaryotic_epoxide_hydrolase_protein._Epoxide_hydrolases_(EC:3.3.2.3)_comprise_a_group_of_functionally_related_enzymes_that_catalyze_the_addition_of_water_to_oxirane_compounds_(epoxides),_thereby_usually_generating_vicinal_trans-diols._EHs_have_been_found_in_all_types_of_living_organisms,_including_mammals,_inverteb…
T1H2Uniq_Contig_34548_2	235976	bifunctional_malic_enzyme_oxidoreductase/phosphotransacetylase;_Reviewed
T1H2Uniq_Contig_34548_3	315863	Bacteriophage_N_adsorption_protein_A_C-term._The_function_of_this_domain_is_unknown_but_it_is_found_at_the_C-terminus_of_bacteriophage_N4_adsorption_protein_A,_in_association_with_an_N-terminal_region_of_TPR_repeats.
T1H2Uniq_Contig_43839_3	310457	Phage_terminase_large_subunit_(GpA)._This_family_consists_of_several_phage_terminase_large_subunit_proteins_as_well_as_related_sequences_from_several_bacterial_species._The_DNA_packaging_enzyme_of_bacteriophage_lambda,_terminase,_is_a_heteromultimer_composed_of_a_small_subunit,_gpNu1,_and_a_large_subunit,_gpA,_products_of_the_Nu1_and_A_genes,_respectively._Terminase_is_involved_in_the_site-specif…
T1H2Uniq_Contig_43839_4	237057	DNA_polymerase_III_subunits_gamma_and_tau;_Provisional
T1H2Uniq_Contig_43839_6	223065	EBNA-3B;_Provisional
T1H2Uniq_Contig_43839_7	224926	Alkyl_sulfatase_BDS1_and_related_hydrolases,_metallo-beta-lactamase_superfamily__[Secondary_metabolites_biosynthesis,_transport_and_catabolism]._
T1H3Uniq_Contig_24515_4	237974	bacteriophage_N4_adsorption_protein_B;_Provisional
T1H4Uniq_Contig_38604_1	176454	umuC_subunit_of_DNA_Polymerase_V._umuC_subunit_of_Pol_V.___Pol_V_is_a_bacterial_translesion_synthesis_(TLS)_polymerase_that_consists_of_the_heterotrimer_of_one_umuC_and_two_umuD_subunits.__Translesion_synthesis_is_a_process_that_allows_the_bypass_of_a_variety_of_DNA_lesions.__TLS_polymerases_lack_proofreading_activity_and_have_low_fidelity_and_low_processivity.__They_use_damaged_DNA_as_templates_…
T1H4Uniq_Contig_38604_2	276940	Thalidomide-binding_C-terminal_domain_of_cereblon_(CRBN)_and_similar_protein_domains._Cereblon_is_part_of_an_E3_ubiquitin_ligase_complex,_together_with_damaged_DNA-binding_protein_1_(DDB1),_CUL4A_and_ROC1._Cereblon_interacts_directly_with_DDB1,_although_the_C-terminal_domain_characterized_here_does_not_contribute_to_that_interaction._Ubiquination_of_cellular_targets_by_this_complex_increases_leve…
T1H4Uniq_Contig_38604_3	318210	Putative_antitoxin_of_bacterial_toxin-antitoxin_system,_YdaS/YdaT._YdaS_antitoxin_is_a_family_of_putative_bacterial_antitoxins,_neutralising_the_toxin_YdaT,_family_pfam06254.
T1H4Uniq_Contig_38604_7	227832	Predicted_P-loop_ATPase_and_inactivated_derivatives__[Mobilome:_prophages,_transposons]._
T1H4Uniq_Contig_38604_10	214702	HNH_nucleases._
T1H4Uniq_Contig_38604_12	310006	Phage_terminase,_small_subunit._
T1H4Uniq_Contig_38604_14	226974	Phage_terminase-like_protein,_large_subunit,_contains_N-terminal_HTH_domain_[Mobilome:_prophages,_transposons]._
T1H4Uniq_Contig_38604_16	309822	Phage_portal_protein._Bacteriophage_portal_proteins_form_a_dodecamer_and_is_located_at_a_five-fold_vertex_of_the_viral_capsid._The_portal_complex_forms_a_channel_through_which_the_viral_DNA_is_packaged_into_the_capsid,_and_exits_during_infection._The_portal_protein_is_though_to_rotate_during_DNA_packaging._Portal_proteins_from_different_phage_show_little_sequence_homology,_so_this_family_does_not…
T1H4Uniq_Contig_38604_17	132927	Caseinolytic_protease_(ClpP)_is_an_ATP-dependent,_highly_conserved_serine_protease._Clp_protease_(caseinolytic_protease;_ClpP;_Peptidase_S14)_is_a_highly_conserved_serine_protease_present_throughout_in_bacteria_and_eukaryota,_but_seems_to_be_absent_in_archaea,_mollicutes_and_some_fungi._This_subfamily_only_contains_bacterial_sequences._Clp_proteases_are_involved_in_a_number_of_cellular_processes_…
T1H4Uniq_Contig_38604_18	273690	phage_major_capsid_protein,_HK97_family._This_model_family_represents_the_major_capsid_protein_component_of_the_heads_(capsids)_of_bacteriophage_HK97,_phi-105,_P27,_and_related_phage._This_model_represents_one_of_several_analogous_families_lacking_detectable_sequence_similarity._The_gene_encoding_this_component_is_typically_located_in_an_operon_encoding_the_small_and_large_terminase_subunits,_the…
T1H4Uniq_Contig_38604_19	274035	phage_conserved_hypothetical_protein,_phiE125_gp8_family._This_model_describes_a_family_of_proteins_found_exclusively_in_phage_or_in_prophage_regions_of_bacterial_genomes,_including_the_phage-like_Rhodobacter_capsulatus_gene_transfer_agent,_which_packages_DNA._Members_of_this_family_show_some_similarity_to_members_of_pfam05135,_a_putative_DNA_packaging_protein_family._[Mobile_and_extrachromosomal…
T1H4Uniq_Contig_38604_20	310254	Phage_head-tail_joining_protein._
T1H4Uniq_Contig_38604_22	273775	phage_protein,_HK97_gp10_family._This_model_represents_an_uncharacterized,_highly_divergent_bacteriophage_family._The_family_includes_gp10_from_HK022_and_HK97._It_appears_related_to_TIGR01635,_a_phage_morphogenesis_family_believed_to_be_involved_in_tail_completion._[Mobile_and_extrachromosomal_element_functions,_Prophage_functions]
T1H4Uniq_Contig_38604_23	314336	Protein_of_unknown_function_(DUF3168)._This_family_of_proteins_has_no_known_function_but_is_likely_to_be_a_component_of_bacteriophage.
T1H4Uniq_Contig_38604_25	293069	Phage_tail_tube,_TTP,_lambda-like._This_family_represents_the_phage-tail-tube_protein_from_a_set_of_Siphoviridae_from_Gammaproteobacteria._Tail_tube_proteins_polymerize_with_the_assistance_of_the_Tail-tip_complex,_a_tape_measure_protein_and_two_chaperones._Infectivity_of_host_is_delivered_through_the_tube.
T1H4Uniq_Contig_38604_26	318625	Phage_tail_assembly_chaperone,_TAC._This_family_represents_the_phage-tail_assembly_chaperone_proteins_from_a_small_set_of_Siphoviridae_from_Gammaproteobacteria._TACs_are_required_for_the_morphogenesis_of_all_long-tailed_phages._The_proposed_function_for_the_TAC_is_to_coat_the_tape-measure_protein_to_prevent_it_from_forming_unproductive_complexes_or_precipitating_before_the_tail_tube_protein_has_b…
T1H4Uniq_Contig_38604_28	185628	104_kDa_microneme/rhoptry_antigen;_Provisional
T1H4Uniq_Contig_38604_29	311012	Prophage_tail_length_tape_measure_protein._This_family_represents_a_conserved_region_located_towards_the_N-terminal_end_of_prophage_tail_length_tape_measure_protein_(TMP)._TMP_is_important_for_assembly_of_phage_tails_and_involved_in_tail_length_determination._Mutated_forms_TMP_cause_tail_fibres_to_be_shortened.
T1H4Uniq_Contig_38604_30	227018	Phage-related_protein__[Mobilome:_prophages,_transposons]._
T1H4Uniq_Contig_38604_31	310492	Phage_minor_tail_protein._This_family_consists_of_a_series_of_phage_minor_tail_proteins_and_related_sequences_from_several_bacterial_species.
T1H4Uniq_Contig_38604_32	163704	Mpr1p,_Pad1p_N-terminal_(MPN)_domains_with_catalytic_isopeptidase_activity_(metal-binding)_found_in_proteins_also_containing_NlpC/P60_domains._This_family_contains_bacterial_MPN_(also_known_as_Mov34,_PAD-1,_JAMM,_JAB,_MPN+)-like_domains_at_the_N-terminus_of_NlpC/P60_phage_tail_protein_domains._These_domains_contain_the_signature_JAB1/MPN/Mov34_metalloenzyme_(JAMM)_motif,_EXnHS/THX7SXXD,_which_is_…
T1H4Uniq_Contig_38604_33	227067	Phage-related_protein,_tail_component__[Mobilome:_prophages,_transposons]._
T1H4Uniq_Contig_38604_34	227076	Phage-related_protein,_tail_component__[Mobilome:_prophages,_transposons]._
T1H4Uniq_Contig_38604_37	316407	Chaperone_of_endosialidase._This_is_the_very_C-terminal,_chaperone,_domain_of_the_bacteriophage_protein_endosialidase._It_releases_itself,_via_the_serine-lysine_dyad_at_the_N-terminus,_from_the_remainder_of_the_end-tail-spike._Cleavage_occurs_after_the_threonine_which_is_the_final_residue_of_the_End-tail-spike_family,_pfam12219._The_endosialidase_protein_forms_homotrimeric_molecules_in_bacterioph…
T1H4Uniq_Contig_38604_42	274153	RNA_polymerase_sigma_factor,_FliA/WhiG_family._Most_members_of_this_family_are_the_flagellar_operon_sigma_factor_FliA,_controlling_transcription_of_bacterial_flagellar_genes_by_RNA_polymerase._An_exception_is_the_sigma_factor_WhiG_in_the_genus_Streptomyces,_involved_in_the_production_of_sporulating_aerial_mycelium.
T1H4Uniq_Contig_38604_44	223482	Gamma-glutamyltranspeptidase_[Amino_acid_transport_and_metabolism]._
T1H4Uniq_Contig_38604_48	284374	Fatty_acid_cis/trans_isomerase_(CTI)._This_family_consists_of_several_fatty_acid_cis/trans_isomerase_proteins_which_appear_to_be_found_exclusively_in_bacteria_of_the_orders_Vibrionales_and_Pseudomonadales._Cis/trans_isomerase_(CTI)_catalyzes_the_cis-trans_isomerisation_of_esterified_fatty_acids_in_phospholipids,_mainly_cis-oleic_acid_(C(16:1,9))_and_cis-vaccenic_acid_(C(18:1,11)),_in_response_to_…
T1H4Uniq_Contig_38604_54	312162	Crisp._This_domain_is_found_on_Crisp_proteins_which_contain_pfam00188_and_has_been_termed_the_Crisp_domain._It_is_found_in_the_mammalian_reproductive_tract_and_the_venom_of_reptiles,_and_has_been_shown_to_regulate_ryanodine_receptor_Ca2+_signalling._It_contains_10_conserved_cysteines_which_are_all_involved_in_disulphide_bonds_and_is_structurally_related_to_the_ion_channel_inhibitor_toxins_BgK_and…
T1H4Uniq_Contig_38604_57	239164	The_MopB_2_CD_includes_a_group_of_related_uncharacterized_bacterial_molybdopterin-binding_oxidoreductase-like_domains_with_a_putative_N-terminal_iron-sulfur_[4Fe-4S]_cluster_binding_site_and_molybdopterin_cofactor_binding_site._These_members_belong_to_the_molybdopterin_binding_(MopB)_superfamily_of_proteins
T1H4Uniq_Contig_38604_60	223206	5-enolpyruvylshikimate-3-phosphate_synthase_[Amino_acid_transport_and_metabolism]._
T1H4Uniq_Contig_38604_62	227315	3-oxoacyl-ACP_reductase_domain_of_yeast-type_FAS1_[Lipid_transport_and_metabolism]._
T1H4Uniq_Contig_38604_69	224480	Thiamine_pyrophosphokinase__[Coenzyme_transport_and_metabolism]._
T1H4Uniq_Contig_38604_73	270814	Catalytic_domain_of_the_Serine/Threonine_Kinase,_Group_I_p21-activated_kinase._STKs_catalyze_the_transfer_of_the_gamma-phosphoryl_group_from_ATP_to_serine/threonine_residues_on_protein_substrates._Group_I_PAKs,_also_called_conventional_PAKs,_include_PAK1,_PAK2,_and_PAK3._Group_I_PAKs_contain_a_PBD_(p21-binding_domain)_overlapping_with_an_AID_(autoinhibitory_domain),_a_C-terminal_catalytic_domain,…
T1H4Uniq_Contig_38604_78	316611	Methane_oxygenase_PmoA._This_family_is_a_putative_methane_oxygenase
T1H4Uniq_Contig_38604_83	315700	AAA_domain._This_family_of_domains_contain_a_P-loop_motif_that_is_characteristic_of_the_AAA_superfamily._Many_of_the_proteins_in_this_family_are_conjugative_transfer_proteins.
T1H4Uniq_Contig_38604_86	273904	NADH-quinone_oxidoreductase,_chain_G._This_model_represents_the_G_subunit_(one_of_14:_A->N)_of_the_NADH-quinone_oxidoreductase_complex_I_which_generally_couples_NADH_and_ubiquinone_oxidation/reduction_in_bacteria_and_mammalian_mitochondria_while_translocating_protons,_but_may_act_on_NADPH_and/or_plastoquinone_in_cyanobacteria_and_plant_chloroplasts._This_model_excludes_related_subunits_from_forma…
T1H4Uniq_Contig_38604_88	131504	anti-sigma_factor,_putative,_ChrR_family._The_member_of_this_family_from_Rhodobacter_sphaeroides_has_been_shown_both_to_form_a_complex_with_sigma(E)_and_to_negatively_regulate_tetrapyrrole_biosynthesis._This_protein_likely_contains_(at_least)_two_distinct_functional_domains;_several_smaller_homologs_(excluded_by_the_model)_show_homology_only_to_the_C-terminal,_including_a_motif_PxHxHxGxE._[Regula…
T1H4Uniq_Contig_38604_95	238045	Helix-turn-helix_XRE-family_like_proteins._Prokaryotic_DNA_binding_proteins_belonging_to_the_xenobiotic_response_element_family_of_transcriptional_regulators.
T1H4Uniq_Contig_38604_96	312360	HIRAN_domain._The_HIRAN_domain_(HIP116,_Rad5p_N-terminal)_is_found_in_the_N-terminal_regions_of_the_SWI2/SNF2_proteins_typified_by_HIP116_and_Rad5p._The_HIRAN_domain_is_found_as_a_standalone_protein_in_several_bacteria_and_prophages,_or_fused_to_other_catalytic_domains,_such_as_a_nuclease_of_the_restriction_endonuclease_fold_and_TDP1-like_DNA_phosphoesterases,_in_the_eukaryotes._It_has_been_predi…
T1H4Uniq_Contig_42932_3	107358	Ligand-binding_domain_of_the_T1R_taste_receptor._Ligand-binding_domain_of_the_T1R_taste_receptor._The_T1R_is_a_member_of_the_family_C_receptors_within_the_G-protein_coupled_receptor_superfamily,_which_also_includes_the_metabotropic_glutamate_receptors,_GABAb_receptors,_the_calcium-sensing_receptor_(CaSR),_the_V2R_pheromone_receptors,_and_a_small_group_of_uncharacterized_orphan_receptors.
T1H4Uniq_Contig_42932_5	181992	gamma-glutamyltranspeptidase;_Reviewed
T1H4Uniq_Contig_42932_15	280316	Viral_RNA-directed_RNA-polymerase._This_family_includes_RNA-dependent_RNA_polymerase_proteins_(RdRPs)_from_Luteovirus,_Totivirus_and_Rotavirus.
T1H4Uniq_Contig_42932_27	316269	Helix-turn-helix_domain._
T1H4Uniq_Contig_42932_31	315374	PDDEXK-like_domain_of_unknown_function_(DUF3799)._This_family_of_proteins_is_functionally_uncharacterized._This_family_of_proteins_is_found_in_bacteria_and_viruses._Proteins_in_this_family_are_typically_between_265_and_420_amino_acids_in_length._It_appears_that_these_proteins_are_distantly_related_to_the_PDDEXK_superfamily_and_so_these_domains_are_likely_to_be_nucleases._This_family_has_a_C-termi…
T1H4Uniq_Contig_42932_32	273727	U2_snRNP_auxilliary_factor,_large_subunit,_splicing_factor._These_splicing_factors_consist_of_an_N-terminal_arginine-rich_low_complexity_domain_followed_by_three_tandem_RNA_recognition_motifs_(pfam00076)._The_well-characterized_members_of_this_family_are_auxilliary_components_of_the_U2_small_nuclear_ribonuclearprotein_splicing_factor_(U2AF)._These_proteins_are_closely_related_to_the_CC1-like_subf…
T1H4Uniq_Contig_42932_33	237171	transcription_termination_factor_Rho;_Provisional
T1H4Uniq_Contig_42932_34	226246	Recombinational_DNA_repair_protein_RecT_[Replication,_recombination_and_repair]._
T1H4Uniq_Contig_42932_37	274009	chromosome_segregation_protein_SMC,_primarily_archaeal_type._SMC_(structural_maintenance_of_chromosomes)_proteins_bind_DNA_and_act_in_organizing_and_segregating_chromosomes_for_partition._SMC_proteins_are_found_in_bacteria,_archaea,_and_eukaryotes._It_is_found_in_a_single_copy_and_is_homodimeric_in_prokaryotes,_but_six_paralogs_(excluded_from_this_family)_are_found_in_eukarotes,_where_SMC_protein…
T1H4Uniq_Contig_42932_39	273179	single_stranded_DNA-binding_protein_(ssb)._All_proteins_in_this_family_for_which_functions_are_known_are_single-stranded_DNA_binding_proteins_that_function_in_many_processes_including_transcription,_repair,_replication_and_recombination._Members_encoded_between_genes_for_ribosomal_proteins_S6_and_S18_should_be_annotated_as_primosomal_protein_N_(PriB)._Forms_in_gamma-protoeobacteria_are_much_short…
T1H4Uniq_Contig_42932_41	214959	This_model_contains_proteins_with_the_VRR-NUC_domain._It_is_associated_with_members_of_the_PD-(D/E)XK_nuclease_superfamily,_which_include_the_type_III_restriction_modification_enzymes,_for_example_StyLTI.
T1H4Uniq_Contig_42932_43	236121	acyl-CoA_synthetase;_Validated
T1H4Uniq_Contig_42932_48	319258	ParB_N-terminal-like_domain,_some_attached_to_C-terminal_S-adenosylmethionine-dependent_methyltransferase_domain._This_family_represents_domains_related_to_the_N-terminal_domain_of_ParB,_a_DNA-binding_component_of_the_prokaryotic_parABS_partitioning_system,_fused_to_a_variety_of_C-terminal_domains,_including_S-adenosylmethionine-dependent_methyltransferase-like_domains._parABS_contributes_to_the_…
T1H4Uniq_Contig_42932_50	237171	transcription_termination_factor_Rho;_Provisional
T1H4Uniq_Contig_42932_53	227045	Uncharacterized_protein_[Function_unknown]._
T1H4Uniq_Contig_42932_62	133084	Peptidase_M14_Carboxypeptidase_T-like_subfamily._Peptidase_M14-like_domain_of_an_uncharacterized_group_of_Peptidase_M14_Carboxypeptidase_(CP)_T_(CPT)-like_proteins._This_group_belongs_to_the_M14_family_of_metallocarboxypeptidases_(MCPs)._The_M14_family_are_zinc-binding_CPs_which_hydrolyze_single,_C-terminal_amino_acids_from_polypeptide_chains,_and_have_a_recognition_site_for_the_free_C-terminal_c…
T1H4Uniq_Contig_42932_67	314232	Protein_of_unknown_function_(DUF3043)._Some_members_in_this_family_of_proteins_with_unknown_function_are_annotated_as_membrane_proteins._This_cannot_be_confirmed.
T1H4Uniq_Contig_42932_68	273727	U2_snRNP_auxilliary_factor,_large_subunit,_splicing_factor._These_splicing_factors_consist_of_an_N-terminal_arginine-rich_low_complexity_domain_followed_by_three_tandem_RNA_recognition_motifs_(pfam00076)._The_well-characterized_members_of_this_family_are_auxilliary_components_of_the_U2_small_nuclear_ribonuclearprotein_splicing_factor_(U2AF)._These_proteins_are_closely_related_to_the_CC1-like_subf…
T1H4Uniq_Contig_42932_72	312178	Yeast_cortical_protein_KAR9._The_KAR9_protein_in_Saccharomyces_cerevisiae_is_a_cytoskeletal_protein_required_for_karyogamy,_correct_positioning_of_the_mitotic_spindle_and_for_orientation_of_cytoplasmic_microtubules._KAR9_localizes_at_the_shmoo_tip_in_mating_cells_and_at_the_tip_of_the_growing_bud_in_anaphase.
T1H4Uniq_Contig_42932_73	130691	phage_uncharacterized_protein_(putative_large_terminase),_C-terminal_domain._This_model_represents_the_C-terminal_region_of_a_set_of_phage_proteins_typically_about_400-500_amino_acids_in_length,_although_some_members_are_considerably_shorter._An_article_on_Methanobacterium_phage_Psi-M2_(_calls_the_member_from_that_phage,_ORF9,_a_putative_large_terminase_subunit,_and_ORF8_a_candidate_terminase_sma…
T1H4Uniq_Contig_42932_75	310019	Phage_portal_protein,_SPP1_Gp6-like._This_protein_forms_a_hole,_or_portal,_that_enables_DNA_passage_during_packaging_and_ejection._It_also_forms_the_junction_between_the_phage_head_(capsid)_and_the_tail_proteins._During_SPP1_morphogenesis,_Gp6_participates_in_the_procapsid_assembly_reaction._This_family_also_includes_the_old_Pfam_family_Phage_min_cap_(PF05126).
T1H4Uniq_Contig_42932_77	237171	transcription_termination_factor_Rho;_Provisional
T1H4Uniq_Contig_42932_79	234941	putative_inner_membrane_protein_translocase_component_YidC;_Provisional
T1H4Uniq_Contig_42932_81	213641	phage_putative_head_morphogenesis_protein,_SPP1_gp7_family._This_model_describes_a_region_of_about_110_amino_acids_found_exclusively_in_phage-related_proteins,_internally_or_toward_the_C-terminus._One_member,_gp7_of_phage_SPP1,_appears_involved_in_head_morphogenesis._[Mobile_and_extrachromosomal_element_functions,_Prophage_functions]
T1H4Uniq_Contig_42932_83	316757	Domain_of_unknown_function_(DUF4355)._This_family_of_proteins_is_found_in_bacteria_and_viruses._Proteins_in_this_family_are_typically_between_180_and_214_amino_acids_in_length.
T1H4Uniq_Contig_42932_87	286344	Mitochondrial_small_ribosomal_subunit_Rsm22._Rsm22_has_been_identified_as_a_mitochondrial_small_ribosomal_subunit_and_is_a_methyltransferase._In_Schizosaccharomyces_pombe,_Rsm22_is_tandemly_fused_to_Cox11_(a_factor_required_for_copper_insertion_into_cytochrome_oxidase)_and_the_two_proteins_are_proteolytically_cleaved_after_import_into_the_mitochondria.
T1H4Uniq_Contig_42932_88	153447	Head-Tail_Connector_Protein_gp15_of_Bacteriophage_SPP1_and_similar_proteins._The_bacteriophage_SPP1_gp15_protein_is_critical_in_the_assembly_of_the_connector,_a_specialized_structure_that_serves_as_an_interface_for_head_and_tail_attachment,_as_well_as_a_point_at_which_DNA_exits_the_head_during_infection_by_the_bacteriophage._It_forms_a_dodecameric_ring_structure_that_comprises_the_middle_ring_of_…
T1H4Uniq_Contig_42932_91	309835	Bacteriophage_HK97-gp10,_putative_tail-component._This_family_of_proteins_is_found_in_the_caudovirales._It_may_be_a_tail_component.
T1H4Uniq_Contig_42932_93	314336	Protein_of_unknown_function_(DUF3168)._This_family_of_proteins_has_no_known_function_but_is_likely_to_be_a_component_of_bacteriophage.
T1H4Uniq_Contig_42932_95	312374	Phage_tail_tube_protein,_TTP._This_is_a_family_of_phage_tail_tube_proteins._A_few_members_have_an_associated_bacterial_Ig-like_domain,_pfam02368,_at_their_C-terminus.
T1H4Uniq_Contig_42932_102	131723	tape_measure_domain._Proteins_containing_this_domain_are_strictly_bacterial,_including_bacteriophage_and_prophage_regions_of_bacterial_genomes._Most_members_are_800_to_1800_amino_acids_long,_making_them_among_the_longest_predicted_proteins_of_their_respective_phage_genomes,_where_they_are_encoded_in_tail_protein_regions._This_roughly_80-residue_domain_described_here_usually_begins_between_residue…
T1H4Uniq_Contig_42932_114	310464	Siphovirus_protein_of_unknown_function_(DUF859)._This_family_consists_of_several_uncharacterized_proteins_from_the_Siphoviruses_as_well_as_one_bacterial_sequence._Some_of_the_members_of_this_family_are_described_as_putative_minor_structural_proteins.
T1H4Uniq_Contig_42932_116	273727	U2_snRNP_auxilliary_factor,_large_subunit,_splicing_factor._These_splicing_factors_consist_of_an_N-terminal_arginine-rich_low_complexity_domain_followed_by_three_tandem_RNA_recognition_motifs_(pfam00076)._The_well-characterized_members_of_this_family_are_auxilliary_components_of_the_U2_small_nuclear_ribonuclearprotein_splicing_factor_(U2AF)._These_proteins_are_closely_related_to_the_CC1-like_subf…
T1H4Uniq_Contig_42932_118	273727	U2_snRNP_auxilliary_factor,_large_subunit,_splicing_factor._These_splicing_factors_consist_of_an_N-terminal_arginine-rich_low_complexity_domain_followed_by_three_tandem_RNA_recognition_motifs_(pfam00076)._The_well-characterized_members_of_this_family_are_auxilliary_components_of_the_U2_small_nuclear_ribonuclearprotein_splicing_factor_(U2AF)._These_proteins_are_closely_related_to_the_CC1-like_subf…
T1H4Uniq_Contig_42932_120	317973	Spermatid_maturation_protein_1._Spem1_is_a_family_of_mammalian_proteins._Proteins_are_exclusively_expressed_in_the_cytoplasm_of_the_last_three_steps_of_spermiogenesis_in_the_mouse_testis,_and_male_mice_deficient_in_Spem1_are_completely_infertile_because_of_deformed_sperm.
T1H4Uniq_Contig_42932_121	311927	Cpl-7_lysozyme_C-terminal_domain._This_domain_was_originally_found_in_the_C-terminal_moiety_of_the_Cpl-7_lysozyme_encoded_by_the_Streptococcus_pneumoniae_bacteriophage_Cp-7._It_is_assumed_that_these_repeats_represent_cell_wall_binding_motifs_although_no_direct_evidence_has_been_obtained_so_far.
T1H4Uniq_Contig_53772_5	308736	Protein_of_unknown_function,_DUF269._Members_of_this_family_may_be_involved_in_nitrogen_fixation,_since_they_are_found_within_nitrogen_fixation_operons.
T1H4Uniq_Contig_53772_10	289042	Merozoite_surface_antigen_2c._This_family_of_proteins_is_found_in_eukaryotes._Proteins_in_this_family_are_typically_between_263_and_318_amino_acids_in_length._There_is_a_conserved_SFT_sequence_motif._MSA-2_is_a_plasma_membrane_glycoprotein_which_can_be_found_in_Babesia_bovis_species.
T1H4Uniq_Contig_53772_19	236668	enterobactin_synthase_subunit_F;_Provisional
T1H4Uniq_Contig_53772_27	314528	Protein_of_unknown_function_(DUF3275)._This_family_of_proteins_with_unknown_function_appear_to_be_restricted_to_Proteobacteria.
T1H4Uniq_Contig_53772_28	310006	Phage_terminase,_small_subunit._
T1H4Uniq_Contig_53772_30	226974	Phage_terminase-like_protein,_large_subunit,_contains_N-terminal_HTH_domain_[Mobilome:_prophages,_transposons]._
T1H4Uniq_Contig_53772_31	309822	Phage_portal_protein._Bacteriophage_portal_proteins_form_a_dodecamer_and_is_located_at_a_five-fold_vertex_of_the_viral_capsid._The_portal_complex_forms_a_channel_through_which_the_viral_DNA_is_packaged_into_the_capsid,_and_exits_during_infection._The_portal_protein_is_though_to_rotate_during_DNA_packaging._Portal_proteins_from_different_phage_show_little_sequence_homology,_so_this_family_does_not…
T1H4Uniq_Contig_53772_33	309640	Caudovirus_prohead_serine_protease._Family_of_Caudovirus_prohead_serine_proteases_also_found_in_a_number_of_bacteria_possibly_as_the_result_of_horizontal_transfer.
T1H4Uniq_Contig_53772_35	273690	phage_major_capsid_protein,_HK97_family._This_model_family_represents_the_major_capsid_protein_component_of_the_heads_(capsids)_of_bacteriophage_HK97,_phi-105,_P27,_and_related_phage._This_model_represents_one_of_several_analogous_families_lacking_detectable_sequence_similarity._The_gene_encoding_this_component_is_typically_located_in_an_operon_encoding_the_small_and_large_terminase_subunits,_the…
T1H4Uniq_Contig_53772_36	153446	Head-Tail_Connector_Protein_gp6_of_Bacteriophage_HK97_and_similar_proteins._The_bacteriophage_HK97_gp6_protein_is_critical_in_the_assembly_of_the_connector,_a_specialized_structure_that_serves_as_an_interface_for_head_and_tail_attachment,_as_well_as_a_point_at_which_DNA_exits_the_head_during_infection_by_the_bacteriophage._It_forms_a_dodecameric_ring_structure_that_comprises_the_middle_ring_of_th…
T1H4Uniq_Contig_53772_38	310254	Phage_head-tail_joining_protein._
T1H4Uniq_Contig_53772_39	214828	Alpha-kinase_family._This_family_is_a_novel_family_of_eukaryotic_protein_kinase_catalytic_domains,_which_have_no_detectable_similarity_to_conventional_kinases._The_family_contains_myosin_heavy_chain_kinases_and_Elongation_Factor-2_kinase_and_a_bifunctional_ion_channel._This_family_is_known_as_the_alpha-kinase_family._The_structure_of_the_kinase_domain_revealed_unexpected_similarity_to_eukaryotic_…
T1H4Uniq_Contig_53772_40	236886	hydroperoxidase_II;_Provisional
T1H4Uniq_Contig_53772_42	226821	Mu-like_prophage_tail_sheath_protein_gpL__[Mobilome:_prophages,_transposons]._
T1H4Uniq_Contig_53772_44	313772	Phage_tail_tube_protein._This_bacterial_family_of_proteins_contains_phage_tail_tube_proteins_related_to_the_Mu_phage_tail_tube_protein_M._Bacteriophage_Mu_has_an_eicosahedral_head_and_contractile_tail._The_tail_is_composed_of_an_outer_sheath_and_an_inner_tube.
T1H4Uniq_Contig_53772_45	313354	Phage_tail_assembly_chaperone_proteins,_E,_or_41_or_14._This_is_family_of_various_Myoviridae_bacteriophage_tail_assembly_chaperone,_or_TAC,_proteins.
T1H4Uniq_Contig_53772_48	273790	phage_tail_tape_measure_protein,_TP901_family,_core_region._This_model_represents_a_reasonably_well_conserved_core_region_of_a_family_of_phage_tail_proteins._The_member_from_phage_TP901-1_was_characterized_as_a_tail_length_tape_measure_protein_in_that_a_shortened_form_of_the_protein_leads_to_phage_with_proportionately_shorter_tails._[Mobile_and_extrachromosomal_element_functions,_Prophage_functio…
T1H4Uniq_Contig_61708_2	273790	phage_tail_tape_measure_protein,_TP901_family,_core_region._This_model_represents_a_reasonably_well_conserved_core_region_of_a_family_of_phage_tail_proteins._The_member_from_phage_TP901-1_was_characterized_as_a_tail_length_tape_measure_protein_in_that_a_shortened_form_of_the_protein_leads_to_phage_with_proportionately_shorter_tails._[Mobile_and_extrachromosomal_element_functions,_Prophage_functio…
T1H4Uniq_Contig_61708_5	311229	DNA_circularisation_protein_N-terminus._This_family_represents_the_N-terminus_(approximately_100_residues)_of_a_number_of_phage_DNA_circularisation_proteins.
T1H4Uniq_Contig_61708_7	226814	Mu-like_prophage_tail_protein_gpP__[Mobilome:_prophages,_transposons]._
T1H4Uniq_Contig_61708_8	311070	Bacteriophage_Mu_Gp45_protein._This_family_consists_of_Bacteriophage_Mu_Gp45_related_proteins_from_both_phages_and_bacteria._The_function_of_this_family_is_unknown_although_it_has_been_suggested_that_family_members_may_be_involved_in_baseplate_assembly.
T1H4Uniq_Contig_61708_9	311384	Phage_protein_GP46._This_family_contains_GP46_phage_proteins_(approximately_120_residues_long).
T1H4Uniq_Contig_61708_12	309825	Baseplate_J-like_protein._The_P2_bacteriophage_J_protein_lies_at_the_edge_of_the_baseplate._This_family_also_includes_a_number_of_bacterial_homologs,_which_are_thought_to_have_been_horizontally_transferred.
T1H4Uniq_Contig_61708_14	226301	Uncharacterized_protein_YmfQ_in_lambdoid_prophage,_DUF2313_family_[Mobilome:_prophages,_transposons]._
T1H4Uniq_Contig_61708_18	225080	Methylphosphotriester-DNA--protein-cysteine_methyltransferase_(N-terminal_fragment_of_Ada),_contains_Zn-binding_and_two_AraC-type_DNA-binding_domains_[Replication,_recombination_and_repair]._
T1H4Uniq_Contig_61708_21	271177	Shufflon-specific_DNA_recombinase_Rci_and_Bacteriophage_Hp1_like_integrase,_C-terminal_catalytic_domain._Rci_protein_is_a_tyrosine_recombinase_specifically_involved_in_Shufflon_type_of_DNA_rearrangement_in_bacteria._The_shufflon_of_plasmid_R64_consists_of_four_invertible_DNA_segments_which_are_separated_and_flanked_by_seven_19-bp_repeat_sequences._RCI_recombinase_facilitates_the_site-specific_rec…
T1H4Uniq_Contig_61708_31	215641	DNA_topoisomerase_2;_Provisional
T1H4Uniq_Contig_61708_32	223021	large_tegument_protein_UL36;_Provisional
T1H4Uniq_Contig_61708_38	315952	Protein_of_unknown_function_(DUF4106)._This_family_of_proteins_are_found_in_large_numbers_in_the_Trichomonas_vaginalis_proteome._The_function_of_this_protein_is_unknown.
T1H5Uniq_Contig_6504_3	270783	Catalytic_domain_of_the_Serine/Threonine_Kinase,_Mitogen-Activated_Protein_Kinase_Kinase_Kinase._STKs_catalyze_the_transfer_of_the_gamma-phosphoryl_group_from_ATP_to_serine/threonine_residues_on_protein_substrates._MAPKKKs_(MKKKs_or_MAP3Ks)_are_also_called_MAP/ERK_kinase_kinases_(MEKKs)_in_some_cases._They_phosphorylate_and_activate_MAPK_kinases_(MAPKKs_or_MKKs_or_MAP2Ks),_which_in_turn_phosphory…
T1H5Uniq_Contig_6504_6	131723	tape_measure_domain._Proteins_containing_this_domain_are_strictly_bacterial,_including_bacteriophage_and_prophage_regions_of_bacterial_genomes._Most_members_are_800_to_1800_amino_acids_long,_making_them_among_the_longest_predicted_proteins_of_their_respective_phage_genomes,_where_they_are_encoded_in_tail_protein_regions._This_roughly_80-residue_domain_described_here_usually_begins_between_residue…
T1H5Uniq_Contig_6504_7	236304	N-acetylmuramoyl-L-alanine_amidase;_Validated
T1H5Uniq_Contig_6504_10	311070	Bacteriophage_Mu_Gp45_protein._This_family_consists_of_Bacteriophage_Mu_Gp45_related_proteins_from_both_phages_and_bacteria._The_function_of_this_family_is_unknown_although_it_has_been_suggested_that_family_members_may_be_involved_in_baseplate_assembly.
T1H5Uniq_Contig_6504_12	225836	Uncharacterized_phage_protein_gp47/JayE_[Mobilome:_prophages,_transposons]._
T1H5Uniq_Contig_6504_13	314078	Protein_of_unknown_function_(DUF2612)._This_is_a_phage_protein_family_expressed_from_a_range_of_Proteobacteria_species._The_function_is_not_known.
T1H5Uniq_Contig_6520_1	312440	Phage_XkdN-like_tail_assembly_chaperone_protein,_TAC._This_is_a_family_of_phage_tail_assembly_chaperone_proteins,_TACs,_from_Gram-positive_bacteriophages,_in_particular_PBSX_from_Firmicutes.
T1H5Uniq_Contig_6904_2	310457	Phage_terminase_large_subunit_(GpA)._This_family_consists_of_several_phage_terminase_large_subunit_proteins_as_well_as_related_sequences_from_several_bacterial_species._The_DNA_packaging_enzyme_of_bacteriophage_lambda,_terminase,_is_a_heteromultimer_composed_of_a_small_subunit,_gpNu1,_and_a_large_subunit,_gpA,_products_of_the_Nu1_and_A_genes,_respectively._Terminase_is_involved_in_the_site-specif…
T1H6Uniq_Contig_24981_1	238121	WD40_domain,_found_in_a_number_of_eukaryotic_proteins_that_cover_a_wide_variety_of_functions_including_adaptor/regulatory_modules_in_signal_transduction,_pre-mRNA_processing_and_cytoskeleton_assembly;_typically_contains_a_GH_dipeptide_11-24_residues_from_its_N-terminus_and_the_WD_dipeptide_at_its_C-terminus_and_is_40_residues_long,_hence_the_name_WD40;_between_GH_and_WD_lies_a_conserved_core;_ser…
T1H6Uniq_Contig_24981_3	225922	Glucoamylase_(glucan-1,4-alpha-glucosidase),_GH15_family_[Carbohydrate_transport_and_metabolism]._
T1H6Uniq_Contig_24981_4	99974	This_family_is_most_closely_related_to_the_GT1_family_of_glycosyltransferases_and_named_after_YqgM_in_Bacillus_licheniformis_about_which_little_is_known._Glycosyltransferases_catalyze_the_transfer_of_sugar_moieties_from_activated_donor_molecules_to_specific_acceptor_molecules,_forming_glycosidic_bonds._The_acceptor_molecule_can_be_a_lipid,_a_protein,_a_heterocyclic_compound,_or_another_carbohydra…
T1H6Uniq_Contig_24981_6	212107	N-terminal_catalytic_domain_of_a_thermoactive_alpha-amylase_from_Methanococcus_jannaschii_and_similar_proteins;_glycoside_hydrolase_family_57_(GH57)._The_subfamily_is_represented_by_a_thermostable_alpha-amylase_(MJA1,_EC_3.2.1.1)_encoded_from_the_hyperthermophilic_archaeon_Methanococcus_jannaschii_locus,_M_J1611._MJA1_has_a_broad_pH_optimum_5.0-8.0._It_exhibits_extremely_thermophilic_alpha-amylas…
T1H6Uniq_Contig_24981_7	280794	Glucokinase._This_is_a_family_of_glucokinases_or_glucose_kinases_EC:2.7.1.2._These_enzymes_phosphorylate_glucose_using_ATP_as_a_donor_to_give_glucose-6-phosphate_and_ADP.
T1H6Uniq_Contig_24981_8	238125	ankyrin_repeats;__ankyrin_repeats_mediate_protein-protein_interactions_in_very_diverse_families_of_proteins._The_number_of_ANK_repeats_in_a_protein_can_range_from_2_to_over_20_(ankyrins,_for_example)._ANK_repeats_may_occur_in_combinations_with_other_types_of_domains._The_structural_repeat_unit_contains_two_antiparallel_helices_and_a_beta-hairpin,_repeats_are_stacked_in_a_superhelical_arrangement;…
T1H6Uniq_Contig_24981_9	238125	ankyrin_repeats;__ankyrin_repeats_mediate_protein-protein_interactions_in_very_diverse_families_of_proteins._The_number_of_ANK_repeats_in_a_protein_can_range_from_2_to_over_20_(ankyrins,_for_example)._ANK_repeats_may_occur_in_combinations_with_other_types_of_domains._The_structural_repeat_unit_contains_two_antiparallel_helices_and_a_beta-hairpin,_repeats_are_stacked_in_a_superhelical_arrangement;…
T1H6Uniq_Contig_24981_10	222881	ADP-ribosyltransferase;_Provisional
T1H6Uniq_Contig_24981_12	235588	isoleucyl-tRNA_synthetase;_Reviewed
T1H6Uniq_Contig_24981_13	293786	ankyrin_repeats._Ankyrin_repeats_are_one_of_the_most_abundant_repeat_motifs,_and_generally_function_as_scaffolds_for_protein-protein_interactions_in_processes_including_cell_cycle,_transcriptional_regulation,_signal_transduction,_vesicular_trafficking,_and_inflammatory_response._Although_predominantly_found_in_eukaryotic_proteins,_they_are_also_found_in_some_bacterial_and_viral_proteins.__Less_is…
T1H6Uniq_Contig_24981_17	225076	Type_II_secretory_pathway,_pseudopilin_PulG_[Cell_motility,_Intracellular_trafficking,_secretion,_and_vesicular_transport,_Extracellular_structures]._
T1H6Uniq_Contig_24981_18	227302	Tfp_pilus_assembly_protein_PilV_[Cell_motility,_Extracellular_structures]._
T1H6Uniq_Contig_24981_20	234659	50S_ribosomal_protein_L9;_Reviewed
T1H6Uniq_Contig_24981_21	273206	replicative_DNA_helicase._This_model_describes_the_helicase_DnaB,_a_homohexameric_protein_required_for_DNA_replication._The_homohexamer_can_form_a_ring_around_a_single_strand_of_DNA_near_a_replication_fork._An_intein_of_>_400_residues_is_found_at_a_conserved_location_in_DnaB_of_Synechocystis_PCC6803,_Rhodothermus_marinus_(both_experimentally_confirmed),_and_Mycobacterium_tuberculosis._The_intein_…
T1H6Uniq_Contig_24981_22	226472	Phospholipid_N-methyltransferase__[Lipid_transport_and_metabolism]._
T1H6Uniq_Contig_24981_23	234587	Holliday_junction_resolvase;_Reviewed
T1H6Uniq_Contig_24981_28	237855	valyl-tRNA_synthetase;_Provisional
T1H6Uniq_Contig_24981_30	239313	Peroxiredoxin_(PRX)_family,_Typical_2-Cys_PRX_subfamily;_PRXs_are_thiol-specific_antioxidant_(TSA)_proteins,_which_confer_a_protective_role_in_cells_through_its_peroxidase_activity_by_reducing_hydrogen_peroxide,_peroxynitrite,_and_organic_hydroperoxides._The_functional_unit_of_typical_2-cys_PRX_is_a_homodimer._A_unique_intermolecular_redox-active_disulfide_center_is_utilized_for_its_activity._Upo…
T1H6Uniq_Contig_24981_31	239245	TRX_family;_composed_of_two_groups:_Group_I,_which_includes_proteins_that_exclusively_encode_a_TRX_domain;_and_Group_II,_which_are_composed_of_fusion_proteins_of_TRX_and_additional_domains._Group_I_TRX_is_a_small_ancient_protein_that_alter_the_redox_state_of_target_proteins_via_the_reversible_oxidation_of_an_active_site_dithiol,_present_in_a_CXXC_motif,_partially_exposed_at_the_protein's_surface.…
T1H6Uniq_Contig_24981_38	234715	molecular_chaperone_DnaK;_Provisional
T1H6Uniq_Contig_24981_41	274913	bacillithiol_biosynthesis_cysteine-adding_enzyme_BshC._Members_of_this_protein_family_are_BshC,_an_enzyme_required_for_bacillithiol_biosynthesis_and_described_as_a_cysteine-adding_enzyme._Bacillithiol_is_a_low-molecular-weight_thiol,_an_analog_of_glutathione_and_mycothiol,_and_is_found_largely_in_the_Firmicutes._[Biosynthesis_of_cofactors,_prosthetic_groups,_and_carriers,_Glutathione_and_analogs]
T1H6Uniq_Contig_24981_43	184753	outer_membrane_N-deacetylase;_Provisional
T1H6Uniq_Contig_24981_44	236583	GTP-binding_protein_YchF;_Reviewed
T1H6Uniq_Contig_24981_46	224389	Periplasmic_beta-glucosidase_and_related_glycosidases_[Carbohydrate_transport_and_metabolism]._
T1H6Uniq_Contig_24981_48	133394	Helix-Turn-Helix_DNA_binding_domain_of_the_HspR_transcription_regulator._Helix-turn-helix_(HTH)_transcription_regulator_HspR,_N-terminal_domain._Heat_shock_protein_regulators_(HspR)_have_been_shown_to_regulate_expression_of_specific_regulons_in_response_to_high_temperature_or_high_osmolarity_in_Streptomyces_and_Helicobacter,_respectively._These_proteins_share_the_N-terminal_DNA_binding_domain__wi…
T1H6Uniq_Contig_24981_49	320695	Peptidase_M48_subfamily_B_HtpX-like_membrane-bound_metallopeptidase._This_HtpX_family_of_peptidase_M48_subfamily_B_includes_uncharacterized_HtpX_homologs_and_consists_of_proteins_smaller_than_Ste24p,_with_homology_restricted_to_the_C-terminal_half_of_Ste24p._HtpX_expression_is_controlled_by_the_Cpx_stress_response_system,_which_senses_abnormal_membrane_proteins._HtpX_participates_in_the_proteolyt…
T1H6Uniq_Contig_24981_51	307545	Peptidase_family_M48._Peptidase_M48_is_the_largely_extracellular_catalytic_region_of_CAAX_prenyl_protease_homologs_such_as_Human_FACE-1_protease._These_are_metallopeptidases,_with_the_characteristic_HExxH_motif_giving_the_two_histidine-zinc-ligands_and_an_adjacent_glutamate_on_the_next_helix_being_the_third._The_whole_molecule_folds_to_form_a_deep_groove/cleft_into_which_the_substrate_can_fit.
T1H6Uniq_Contig_24981_53	223427	O6-methylguanine-DNA--protein-cysteine_methyltransferase_[Replication,_recombination_and_repair]._
T1H6Uniq_Contig_24981_56	316531	Domain_of_unknown_function_(DUF4234)._This_presumed_integral_membrane_protein_domain_is_functionally_uncharacterized._This_domain_family_is_found_in_bacteria_and_archaea,_and_is_approximately_70_amino_acids_in_length.
T1H6Uniq_Contig_24981_57	172935	ribosomal_RNA_large_subunit_methyltransferase_N;_Provisional
T1H6Uniq_Contig_24981_59	223501	Predicted_house-cleaning_NTP_pyrophosphatase,_Maf/HAM1_superfamily_[Secondary_metabolites_biosynthesis,_transport_and_catabolism]._
T1H6Uniq_Contig_24981_64	180892	DNA_topoisomerase_I;_Validated
T1H6Uniq_Contig_24981_72	238125	ankyrin_repeats;__ankyrin_repeats_mediate_protein-protein_interactions_in_very_diverse_families_of_proteins._The_number_of_ANK_repeats_in_a_protein_can_range_from_2_to_over_20_(ankyrins,_for_example)._ANK_repeats_may_occur_in_combinations_with_other_types_of_domains._The_structural_repeat_unit_contains_two_antiparallel_helices_and_a_beta-hairpin,_repeats_are_stacked_in_a_superhelical_arrangement;…
T1H6Uniq_Contig_24981_74	224248	RNA_polymerase-interacting_regulator,_CarD/CdnL/TRCF_family_[Transcription]._
T1H6Uniq_Contig_24981_75	234626	tRNA_delta(2)-isopentenylpyrophosphate_transferase;_Reviewed
T1H6Uniq_Contig_24981_76	182731	periplasmic_folding_chaperone;_Provisional
T1H6Uniq_Contig_24981_77	236476	recombinase_A;_Provisional
T1H6Uniq_Contig_24981_78	234582	translation_initiation_factor_IF-3;_Reviewed
T1H6Uniq_Contig_24981_79	179959	50S_ribosomal_protein_L20;_Provisional
T1H6Uniq_Contig_24981_80	237177	phosphodiesterase;_Provisional
T1H6Uniq_Contig_24981_81	315858	YmdB-like_protein._This_family_of_putative_phosphoesterases_contains_the_B._subtilis_protein_YmdB.
T1H6Uniq_Contig_24981_82	307170	EamA-like_transporter_family._This_family_includes_many_hypothetical_membrane_proteins_of_unknown_function._Many_of_the_proteins_contain_two_copies_of_the_aligned_region._The_family_used_to_be_known_as_DUF6._Members_of_this_family_usually_carry_5+5_transmembrane_domains,_and_this_domain_attempts_to_model_five_of_these.
T1H6Uniq_Contig_24981_83	293786	ankyrin_repeats._Ankyrin_repeats_are_one_of_the_most_abundant_repeat_motifs,_and_generally_function_as_scaffolds_for_protein-protein_interactions_in_processes_including_cell_cycle,_transcriptional_regulation,_signal_transduction,_vesicular_trafficking,_and_inflammatory_response._Although_predominantly_found_in_eukaryotic_proteins,_they_are_also_found_in_some_bacterial_and_viral_proteins.__Less_is…
T1H6Uniq_Contig_24981_85	223769	Permease_of_the_drug/metabolite_transporter_(DMT)_superfamily_[Carbohydrate_transport_and_metabolism,_Amino_acid_transport_and_metabolism,_General_function_prediction_only]._
T1H6Uniq_Contig_24981_86	307170	EamA-like_transporter_family._This_family_includes_many_hypothetical_membrane_proteins_of_unknown_function._Many_of_the_proteins_contain_two_copies_of_the_aligned_region._The_family_used_to_be_known_as_DUF6._Members_of_this_family_usually_carry_5+5_transmembrane_domains,_and_this_domain_attempts_to_model_five_of_these.
T1H6Uniq_Contig_24981_89	236327	prolyl-tRNA_synthetase;_Provisional
T1H6Uniq_Contig_24981_90	271175	DNA_breaking-rejoining_enzymes,_C-terminal_catalytic_domain._The_DNA_breaking-rejoining_enzyme_superfamily_includes_type_IB_topoisomerases_and_tyrosine_based_site-specific_recombinases_(integrases)_that_share_the_same_fold_in_their_catalytic_domain_containing_conserved_active_site_residues._The_best-studied_members_of_this_diverse_superfamily_include_Human_topoisomerase_I,_the_bacteriophage_lambd…
T1H6Uniq_Contig_24981_91	274043	tyrosine_recombinase_XerD._The_phage_integrase_family_describes_a_number_of_recombinases_with_tyrosine_active_sites_that_transiently_bind_covalently_to_DNA._Many_are_associated_with_mobile_DNA_elements,_including_phage,_transposons,_and_phase_variation_loci._This_model_represents_XerD,_one_of_two_closely_related_chromosomal_proteins_along_with_XerC_(TIGR02224)._XerC_and_XerD_are_site-specific_rec…
T1H6Uniq_Contig_24981_92	238082	Beta_clamp_domain.__The_beta_subunit_(processivity_factor)_of_DNA_polymerase_III_holoenzyme,_refered_to_as_the_beta_clamp,_forms_a_ring_shaped_dimer_that_encircles_dsDNA_(sliding_clamp)_in_bacteria.__The_beta-clamp_is_structurally_similar_to_the_trimeric_ring_formed_by_PCNA_(found_in_eukaryotes_and_archaea)_and_the_processivity_factor_(found_in_bacteriophages_T4_and_RB69).__This_structural_corres…
T1H6Uniq_Contig_24981_93	224116	Recombinational_DNA_repair_ATPase_RecF_[Replication,_recombination_and_repair]._
T1H6Uniq_Contig_24981_97	236367	RNA_polymerase_factor_sigma-70;_Validated
T1H6Uniq_Contig_24981_103	274232	cell_division_protein_FtsW._This_family_consists_of_FtsW,_an_integral_membrane_protein_with_ten_transmembrane_segments._In_general,_it_is_one_of_two_paralogs_involved_in_peptidoglycan_biosynthesis,_the_other_being_RodA,_and_is_essential_for_cell_division._All_members_of_the_seed_alignment_for_this_model_are_encoded_in_operons_for_the_biosynthesis_of_UDP-N-acetylmuramoyl-pentapeptide,_a_precursor_…
T1H6Uniq_Contig_24981_104	293786	ankyrin_repeats._Ankyrin_repeats_are_one_of_the_most_abundant_repeat_motifs,_and_generally_function_as_scaffolds_for_protein-protein_interactions_in_processes_including_cell_cycle,_transcriptional_regulation,_signal_transduction,_vesicular_trafficking,_and_inflammatory_response._Although_predominantly_found_in_eukaryotic_proteins,_they_are_also_found_in_some_bacterial_and_viral_proteins.__Less_is…
T1H6Uniq_Contig_24981_107	273493	sodium_pump_decarboxylases,_gamma_subunit._This_model_finds_the_subfamily_of_distantly_related,_low_complexity,_hydrophobic_small_subunits_of_several_related_sodium_ion-pumping_decarboxylases._These_include_oxaloacetate_decarboxylase_gamma_subunit_and_methylmalonyl-CoA_decarboxylase_delta_subunit._Most_sequences_scoring_between_the_noise_and_trusted_cutoffs_are_eukaryotic_sodium_channel_proteins.
T1H6Uniq_Contig_24981_108	234847	FAD-dependent_thymidylate_synthase;_Reviewed
T1H6Uniq_Contig_17121_1	223844	UDP-N-acetylmuramate-alanine_ligase_[Cell_wall/membrane/envelope_biogenesis]._
T1H6Uniq_Contig_17121_2	315411	Helix-turn-helix_domain._This_domain_is_a_DNA-binding_helix-turn-helix_domain.
T1H6Uniq_Contig_17121_4	271182	Bacteriophage_P4_integrase,_C-terminal_catalytic_domain._P4-like_integrases_are_found_in_temperate_bacteriophages,_integrative_plasmids,_pathogenicity_and_symbiosis_islands,_and_other_mobile_genetic_elements._The_P4_integrase_mediates_integrative_and_excisive_site-specific_recombination_between_two_sites,_called_attachment_sites,_located_on_the_phage_genome_and_the_bacterial_chromosome._The_phage…
T1H9Uniq_Contig_38950_4	237974	bacteriophage_N4_adsorption_protein_B;_Provisional
T1H9Uniq_Contig_38950_5	237871	DNA_polymerase_III_subunits_gamma_and_tau;_Provisional
C. All ORFs containing "bacteriophage" in description
ContigID_ORF#	PSSMID	Description
T1H1Uniq_Contig_291_2	311353	Bacteriophage_Mu_Gam_like_protein._This_family_consists_of_bacterial_and_phage_Gam_proteins._The_gam_gene_of_bacteriophage_Mu_encodes_a_protein_which_protects_linear_double_stranded_DNA_from_exonuclease_degradation_in_vitro_and_in_vivo.
T1H1Uniq_Contig_772_1	238082	Beta_clamp_domain.__The_beta_subunit_(processivity_factor)_of_DNA_polymerase_III_holoenzyme,_refered_to_as_the_beta_clamp,_forms_a_ring_shaped_dimer_that_encircles_dsDNA_(sliding_clamp)_in_bacteria.__The_beta-clamp_is_structurally_similar_to_the_trimeric_ring_formed_by_PCNA_(found_in_eukaryotes_and_archaea)_and_the_processivity_factor_(found_in_bacteriophages_T4_and_RB69).__This_structural_corres…
T1H1Uniq_Contig_970_1	238211	Thymidylate_synthase_and_pyrimidine_hydroxymethylase:_Thymidylate_synthase_(TS)_and_deoxycytidylate_hydroxymethylase_(dCMP-HMase)_are_homologs_that_catalyze_analogous_alkylation_of_C5_of_pyrimidine_nucleotides._Both_enzymes_are_involved_in_the_biosynthesis_of_DNA_precursors_and_are_active_as_homodimers._However,_they_exhibit_distinct_pyrimidine_base_specificities_and_differ_in_the_details_of_thei…
T1H1Uniq_Contig_1012_2	314507	P22_coat_protein_-_gene_protein_5._This_family_of_proteins_represents_gene_product_5_from_bacteriophage_P22._This_protein_is_involved_in_the_formation_of_the_pro-capsid_shells_in_the_bacteriophage._In_total,_there_are_415_molecules_of_the_coat_protein_which_are_arranged_in_an_icosahedral_shell.
T1H1Uniq_Contig_1247_1	310457	Phage_terminase_large_subunit_(GpA)._This_family_consists_of_several_phage_terminase_large_subunit_proteins_as_well_as_related_sequences_from_several_bacterial_species._The_DNA_packaging_enzyme_of_bacteriophage_lambda,_terminase,_is_a_heteromultimer_composed_of_a_small_subunit,_gpNu1,_and_a_large_subunit,_gpA,_products_of_the_Nu1_and_A_genes,_respectively._Terminase_is_involved_in_the_site-specif…
T1H1Uniq_Contig_1479_2	311615	Abi-like_protein._This_family,_found_in_various_bacterial_species,_contains_sequences_that_are_similar_to_the_Abi_group_of_proteins,_which_are_involved_in_bacteriophage_resistance_mediated_by_abortive_infection_in_Lactococcus_species._The_proteins_are_thought_to_have_helix-turn-helix_motifs,_found_in_many_DNA-binding_proteins,_allowing_them_to_perform_their_function.
T1H1Uniq_Contig_1886_2	131723	tape_measure_domain._Proteins_containing_this_domain_are_strictly_bacterial,_including_bacteriophage_and_prophage_regions_of_bacterial_genomes._Most_members_are_800_to_1800_amino_acids_long,_making_them_among_the_longest_predicted_proteins_of_their_respective_phage_genomes,_where_they_are_encoded_in_tail_protein_regions._This_roughly_80-residue_domain_described_here_usually_begins_between_residue…
T1H1Uniq_Contig_3218_2	185709	Adenylation_domain_of_ATP-dependent_DNA_Ligases._ATP-dependent_polynucleotide_ligases_catalyze_phosphodiester_bond_formation_using_nicked_nucleic_acid_substrates_with_the_high_energy_nucleotide_of_ATP_as_a_cofactor_in_a_three_step_reaction_mechanism._DNA_ligases_play_a_vital_role_in_the_diverse_processes_of_DNA_replication,_recombination_and_repair._ATP-dependent_ligases_are_present_in_many_organ…
T1H1Uniq_Contig_3441_14	239942	SSB_OBF:_A_subfamily_of_OB_folds_similar_to_the_OB_fold_of_ssDNA-binding_protein_(SSB)._SSBs_bind_with_high_affinity_to_ssDNA._They_bind_to_and_protect_ssDNA_intermediates_during_DNA_metabolic_pathways._All_bacterial_and_eukaryotic_SSBs_studied_to_date_oligomerize_to_bring_together_four_OB_folds_in_their_active_state._The_majority_(e.g._Escherichia_coli_SSB)_have_a_single_OB_fold_per_monomer,_whi…
T1H1Uniq_Contig_3441_19	239942	SSB_OBF:_A_subfamily_of_OB_folds_similar_to_the_OB_fold_of_ssDNA-binding_protein_(SSB)._SSBs_bind_with_high_affinity_to_ssDNA._They_bind_to_and_protect_ssDNA_intermediates_during_DNA_metabolic_pathways._All_bacterial_and_eukaryotic_SSBs_studied_to_date_oligomerize_to_bring_together_four_OB_folds_in_their_active_state._The_majority_(e.g._Escherichia_coli_SSB)_have_a_single_OB_fold_per_monomer,_whi…
T1H1Uniq_Contig_3500_4	307645	Transposase_DDE_domain._Transposase_proteins_are_necessary_for_efficient_DNA_transposition._This_domain_is_a_member_of_the_DDE_superfamily,_which_contain_three_carboxylate_residues_that_are_believed_to_be_responsible_for_coordinating_metal_ions_needed_for_catalysis._The_catalytic_activity_of_this_enzyme_involves_DNA_cleavage_at_a_specific_site_followed_by_a_strand_transfer_reaction._This_family_c…
T1H1Uniq_Contig_4737_1	238377	The_lysozyme_from_bacteriophage_lambda_hydrolyses_the_beta-1,4-glycosidic_bond_between_N-acetylmuramic_acid_(MurNAc)_and_N-acetylglucosamine_(GlcNAc),_as_do_other_lysozymes.__But_unlike_other_lysozymes,_bacteriophage_lambda_does_not_produce_a_reducing_end_upon_cleavage_of_the_peptidoglycan_but_rather_uses_the_6-OH_of_the_same_MurNAc_residue_to_produce_a_1,6-anhydromuramic_acid_terminal_residue_an…
T1H1Uniq_Contig_4962_3	310457	Phage_terminase_large_subunit_(GpA)._This_family_consists_of_several_phage_terminase_large_subunit_proteins_as_well_as_related_sequences_from_several_bacterial_species._The_DNA_packaging_enzyme_of_bacteriophage_lambda,_terminase,_is_a_heteromultimer_composed_of_a_small_subunit,_gpNu1,_and_a_large_subunit,_gpA,_products_of_the_Nu1_and_A_genes,_respectively._Terminase_is_involved_in_the_site-specif…
T1H1Uniq_Contig_5286_5	269823	proline-alanine-alanine-arginine_(PAAR)_domain._This_domain_is_found_in_the_PAAR_(proline-alanine-alanine-arginine)_repeat_family,_where_it_forms_a_sharp_conical_extension_on_the_VgrG_spike,_a_trimeric_protein_complex_of_the_bacterial_type_VI_secretion_system_(T6SS)._The_T6SS_is_responsible_for_translocation_of_a_wide_variety_of_toxic_effector_molecules,_allowing_predatory_cells_to_kill_prokaryot…
T1H1Uniq_Contig_6042_1	271181	C-terminal_catalytic_domain_of_Lambda_integrase,_a_tyrosine-based_site-specific_recombinase._Lambda-type_integrases_catalyze_site-specific_integration_and_excision_of_temperate_bacteriophages_and_other_mobile_genetic_elements_to_and_from_the_bacterial_host_chromosome._They_are_tyrosine-based_site-specific_recombinase_and_belong_to_the_superfamily_of_DNA_breaking-rejoining_enzymes,_which_share_the…
T1H1Uniq_Contig_6599_2	310457	Phage_terminase_large_subunit_(GpA)._This_family_consists_of_several_phage_terminase_large_subunit_proteins_as_well_as_related_sequences_from_several_bacterial_species._The_DNA_packaging_enzyme_of_bacteriophage_lambda,_terminase,_is_a_heteromultimer_composed_of_a_small_subunit,_gpNu1,_and_a_large_subunit,_gpA,_products_of_the_Nu1_and_A_genes,_respectively._Terminase_is_involved_in_the_site-specif…
T1H1Uniq_Contig_6889_1	312290	D5_N_terminal_like._This_domain_is_found_in_D5_proteins_of_DNA_viruses_and_bacteriophage_P4_DNA_primases_phages.
T1H1Uniq_Contig_7099_2	152652	Catalytic_beta_propeller_domain_of_bacteriophage_endosialidase._This_domain_family_is_found_in_bacteria_and_viruses,_and_is_typically_between_443_and_460_amino_acids_in_length._This_domain_is_the_highly_conserved_beta_propeller_of_bacteriophage_endosialidase_which_represents_the_catalytically_active_part_of_the_enzymes._This_core_domain_forms_stable_SDS-resistant_trimers._There_is_a_nested_beta_b…
T1H1Uniq_Contig_7575_10	286319	Bacteriophage_Prd1,_adsorption_protein_P2._Members_of_this_family_form_a_set_of_bacteriophage_adsorption_proteins,_composed_mainly_of_beta-strands_whose_complicated_topology_forms_an_elongated_seahorse-shaped_molecule_with_a_distinct_head,_containing_a_pseudo-beta_propeller_structure_with_approximate_6-fold_symmetry,_and_tail._They_are_required_for_the_attachment_of_the_phage_to_the_host_conjugat…
T1H1Uniq_Contig_7632_3	119407	N-acetylmuramoyl-L-alanine_amidase_or_MurNAc-LAA_(also_known_as_peptidoglycan_aminohydrolase,_NAMLA_amidase,_NAMLAA,_Amidase_3,_and_peptidoglycan_amidase;_EC_3.5.1.28)_is_an_autolysin_that_hydrolyzes_the_amide_bond_between_N-acetylmuramoyl_and_L-amino_acids_in_certain_cell_wall_glycopeptides._These_proteins_are_Zn-dependent_peptidases_with_highly_conserved_residues_involved_in_cation_co-ordinatio…
T1H1Uniq_Contig_7742_1	237974	bacteriophage_N4_adsorption_protein_B;_Provisional
T1H1Uniq_Contig_8229_2	153089	Class_II_ribonucleotide_reductase,_dimeric_form._Ribonucleotide_reductase_(RNR)_catalyzes_the_reductive_synthesis_of_deoxyribonucleotides_from_their_corresponding_ribonucleotides._It_provides_the_precursors_necessary_for_DNA_synthesis._RNRs_are_separated_into_three_classes_based_on_their_metallocofactor_usage._Class_I_RNRs,_found_in_eukaryotes,_bacteria,_and_bacteriophage,_use_a_diiron-tyrosyl_ra…
T1H1Uniq_Contig_8491_6	271175	DNA_breaking-rejoining_enzymes,_C-terminal_catalytic_domain._The_DNA_breaking-rejoining_enzyme_superfamily_includes_type_IB_topoisomerases_and_tyrosine_based_site-specific_recombinases_(integrases)_that_share_the_same_fold_in_their_catalytic_domain_containing_conserved_active_site_residues._The_best-studied_members_of_this_diverse_superfamily_include_Human_topoisomerase_I,_the_bacteriophage_lambd…
T1H1Uniq_Contig_9392_4	314824	Type_I_restriction_and_modification_enzyme_-_subunit_R_C_terminal._This_enzyme_has_been_characterized_and_shown_to_belong_to_a_new_family_of_the_type_I_class_of_restriction_and_modification_enzymes._This_family_is_involved_in_bacterial_defense_by_making_double_strand_breaks_in_specific_double_stranded_DNA_sequences,_e.g._that_of_invading_bacteriophages._EcoR124_is_made_up_of_three_subunits,_HsdR,…
T1H1Uniq_Contig_9631_18	237800	bacteriophage_N4_adsorption_protein_B;_Provisional
T1H1Uniq_Contig_10597_1	273690	phage_major_capsid_protein,_HK97_family._This_model_family_represents_the_major_capsid_protein_component_of_the_heads_(capsids)_of_bacteriophage_HK97,_phi-105,_P27,_and_related_phage._This_model_represents_one_of_several_analogous_families_lacking_detectable_sequence_similarity._The_gene_encoding_this_component_is_typically_located_in_an_operon_encoding_the_small_and_large_terminase_subunits,_the…
T1H1Uniq_Contig_11124_4	213038	Proteins_similar_to_Escherichia_coli_YajQ._In_Pseudomonas_syringae,_YajQ_functions_as_a_host_protein_involved_in_the_temporal_control_of_bacteriophage_Phi6_gene_transcription._It_has_been_shown_to_bind_to_the_phage's_major_structural_core_protein_P1,_most_likely_activating_transcription_by_acting_indirectly_on_the_RNA_polymerase._YajQ_may_remain_bound_to_the_phage_particles_throughout_the_infecti…
T1H1Uniq_Contig_12281_3	273690	phage_major_capsid_protein,_HK97_family._This_model_family_represents_the_major_capsid_protein_component_of_the_heads_(capsids)_of_bacteriophage_HK97,_phi-105,_P27,_and_related_phage._This_model_represents_one_of_several_analogous_families_lacking_detectable_sequence_similarity._The_gene_encoding_this_component_is_typically_located_in_an_operon_encoding_the_small_and_large_terminase_subunits,_the…
T1H1Uniq_Contig_13226_2	153089	Class_II_ribonucleotide_reductase,_dimeric_form._Ribonucleotide_reductase_(RNR)_catalyzes_the_reductive_synthesis_of_deoxyribonucleotides_from_their_corresponding_ribonucleotides._It_provides_the_precursors_necessary_for_DNA_synthesis._RNRs_are_separated_into_three_classes_based_on_their_metallocofactor_usage._Class_I_RNRs,_found_in_eukaryotes,_bacteria,_and_bacteriophage,_use_a_diiron-tyrosyl_ra…
T1H1Uniq_Contig_14337_3	283385	Zonular_occludens_toxin_(Zot)._This_family_consists_of_bacterial_and_viral_proteins_which_are_very_similar_to_the_Zonular_occludens_toxin_(Zot)._Zot_is_elaborated_by_bacteriophages_present_in_toxigenic_strains_of_Vibrio_cholerae._Zot_is_a_single_polypeptide_chain_of_44.8_kDa,_with_the_ability_to_reversibly_alter_intestinal_epithelial_tight_junctions,_allowing_the_passage_of_macromolecules_through…
T1H1Uniq_Contig_14640_2	308774	Outer_membrane_protein_transport_protein_(OMPP1/FadL/TodX)._This_family_includes_TodX_from_Pseudomonas_putida_F1_and_TbuX_from_Ralstonia_pickettii_PKO1._These_are_membrane_proteins_of_uncertain_function_that_are_involved_in_toluene_catabolism._Related_proteins_involved_in_the_degradation_of_similar_aromatic_hydrocarbons_are_also_in_this_family,_such_as_CymD._This_family_also_includes_FadL_involve…
T1H1Uniq_Contig_14713_1	238082	Beta_clamp_domain.__The_beta_subunit_(processivity_factor)_of_DNA_polymerase_III_holoenzyme,_refered_to_as_the_beta_clamp,_forms_a_ring_shaped_dimer_that_encircles_dsDNA_(sliding_clamp)_in_bacteria.__The_beta-clamp_is_structurally_similar_to_the_trimeric_ring_formed_by_PCNA_(found_in_eukaryotes_and_archaea)_and_the_processivity_factor_(found_in_bacteriophages_T4_and_RB69).__This_structural_corres…
T1H1Uniq_Contig_14929_2	213038	Proteins_similar_to_Escherichia_coli_YajQ._In_Pseudomonas_syringae,_YajQ_functions_as_a_host_protein_involved_in_the_temporal_control_of_bacteriophage_Phi6_gene_transcription._It_has_been_shown_to_bind_to_the_phage's_major_structural_core_protein_P1,_most_likely_activating_transcription_by_acting_indirectly_on_the_RNA_polymerase._YajQ_may_remain_bound_to_the_phage_particles_throughout_the_infecti…
T1H1Uniq_Contig_14985_1	273775	phage_protein,_HK97_gp10_family._This_model_represents_an_uncharacterized,_highly_divergent_bacteriophage_family._The_family_includes_gp10_from_HK022_and_HK97._It_appears_related_to_TIGR01635,_a_phage_morphogenesis_family_believed_to_be_involved_in_tail_completion._[Mobile_and_extrachromosomal_element_functions,_Prophage_functions]
T1H1Uniq_Contig_15086_4	236884	bacteriophage_N4_adsorption_protein_B;_Provisional
T1H1Uniq_Contig_15448_1	307645	Transposase_DDE_domain._Transposase_proteins_are_necessary_for_efficient_DNA_transposition._This_domain_is_a_member_of_the_DDE_superfamily,_which_contain_three_carboxylate_residues_that_are_believed_to_be_responsible_for_coordinating_metal_ions_needed_for_catalysis._The_catalytic_activity_of_this_enzyme_involves_DNA_cleavage_at_a_specific_site_followed_by_a_strand_transfer_reaction._This_family_c…
T1H1Uniq_Contig_15564_1	273690	phage_major_capsid_protein,_HK97_family._This_model_family_represents_the_major_capsid_protein_component_of_the_heads_(capsids)_of_bacteriophage_HK97,_phi-105,_P27,_and_related_phage._This_model_represents_one_of_several_analogous_families_lacking_detectable_sequence_similarity._The_gene_encoding_this_component_is_typically_located_in_an_operon_encoding_the_small_and_large_terminase_subunits,_the…
T1H1Uniq_Contig_16184_1	119407	N-acetylmuramoyl-L-alanine_amidase_or_MurNAc-LAA_(also_known_as_peptidoglycan_aminohydrolase,_NAMLA_amidase,_NAMLAA,_Amidase_3,_and_peptidoglycan_amidase;_EC_3.5.1.28)_is_an_autolysin_that_hydrolyzes_the_amide_bond_between_N-acetylmuramoyl_and_L-amino_acids_in_certain_cell_wall_glycopeptides._These_proteins_are_Zn-dependent_peptidases_with_highly_conserved_residues_involved_in_cation_co-ordinatio…
T1H1Uniq_Contig_16252_2	237974	bacteriophage_N4_adsorption_protein_B;_Provisional
T1H1Uniq_Contig_17094_1	310457	Phage_terminase_large_subunit_(GpA)._This_family_consists_of_several_phage_terminase_large_subunit_proteins_as_well_as_related_sequences_from_several_bacterial_species._The_DNA_packaging_enzyme_of_bacteriophage_lambda,_terminase,_is_a_heteromultimer_composed_of_a_small_subunit,_gpNu1,_and_a_large_subunit,_gpA,_products_of_the_Nu1_and_A_genes,_respectively._Terminase_is_involved_in_the_site-specif…
T1H1Uniq_Contig_17674_3	316104	GTA_TIM-barrel-like_domain._This_domain_is_found_in_the_gene_transfer_agent_protein._An_unusual_system_of_genetic_exchange_exists_in_the_purple_nonsulfur_bacterium_Rhodobacter_capsulatus._DNA_transmission_is_mediated_by_a_small_bacteriophage-like_particle_called_the_gene_transfer_agent_(GTA)_that_transfers_random_4.5-kb_segments_of_the_producing_cell's_genome_to_recipient_cells,_where_allelic_rep…
T1H1Uniq_Contig_18406_2	239737	Serine_Recombinase_(SR)_family,_Resolvase_and_Invertase_subfamily,_catalytic_domain;_members_contain_a_C-terminal_DNA_binding_domain._Serine_recombinases_catalyze_site-specific_recombination_of_DNA_molecules_by_a_concerted,_four-strand_cleavage_and_rejoining_mechanism_which_involves_a_transient_phosphoserine_linkage_between_DNA_and_the_enzyme._They_are_functionally_versatile_and_include_resolvase…
T1H1Uniq_Contig_18462_1	237974	bacteriophage_N4_adsorption_protein_B;_Provisional
T1H1Uniq_Contig_18571_1	271182	Bacteriophage_P4_integrase,_C-terminal_catalytic_domain._P4-like_integrases_are_found_in_temperate_bacteriophages,_integrative_plasmids,_pathogenicity_and_symbiosis_islands,_and_other_mobile_genetic_elements._The_P4_integrase_mediates_integrative_and_excisive_site-specific_recombination_between_two_sites,_called_attachment_sites,_located_on_the_phage_genome_and_the_bacterial_chromosome._The_phage…
T1H1Uniq_Contig_19599_7	284423	Replication_protein_P._This_family_consists_of_several_Bacteriophage_lambda_replication_protein_P_like_proteins._The_bacteriophage_lambda_P_protein_promoters_replication_of_the_phage_chromosome_by_recruiting_a_key_component_of_the_cellular_replication_machinery_to_the_viral_origin._Specifically,_P_protein_delivers_one_or_more_molecules_of_Escherichia_coli_DnaB_helicase_to_a_nucleoprotein_structur…
T1H1Uniq_Contig_19983_3	316407	Chaperone_of_endosialidase._This_is_the_very_C-terminal,_chaperone,_domain_of_the_bacteriophage_protein_endosialidase._It_releases_itself,_via_the_serine-lysine_dyad_at_the_N-terminus,_from_the_remainder_of_the_end-tail-spike._Cleavage_occurs_after_the_threonine_which_is_the_final_residue_of_the_End-tail-spike_family,_pfam12219._The_endosialidase_protein_forms_homotrimeric_molecules_in_bacterioph…
T1H1Uniq_Contig_21083_2	309578	Bacteriophage_replication_protein_O._Replication_protein_O_is_necessary_for_the_initiation_of_bacteriophage_DNA_replication._Protein_O_interacts_with_the_lambda_replication_origin,_and_also_with_replication_protein_P_to_form_an_oligomer._It_is_speculated_that_the_N-terminal_half_interacts_with_the_replication_origin_while_the_C_terminal_half_mediates_protein-protein_interaction.
T1H1Uniq_Contig_21124_1	131723	tape_measure_domain._Proteins_containing_this_domain_are_strictly_bacterial,_including_bacteriophage_and_prophage_regions_of_bacterial_genomes._Most_members_are_800_to_1800_amino_acids_long,_making_them_among_the_longest_predicted_proteins_of_their_respective_phage_genomes,_where_they_are_encoded_in_tail_protein_regions._This_roughly_80-residue_domain_described_here_usually_begins_between_residue…
T1H1Uniq_Contig_21421_1	173776	TOPRIM_OLD:_topoisomerase-primase_(TOPRIM)_nucleotidyl_transferase/hydrolase_domain_of_the_type_found_in_bacterial_and_archaeal_nucleases_of_the_OLD_(overcome_lysogenization_defect)_family.__The_bacteriophage_P2_OLD_protein,_which_has_DNase_as_well_as_RNase_activity,_consists_of_an_N-terminal_ABC-type_ATPase_domain_and_a_C-terminal_Toprim_domain;_the_nuclease_activity_of_OLD_is_stimulated_by_ATP,…
T1H1Uniq_Contig_21546_4	281364	Phage_Terminase._The_majority_of_the_members_of_this_family_are_bacteriophage_proteins,_several_of_which_are_thought_to_be_terminase_large_subunit_proteins._There_are_also_a_number_of_bacterial_proteins_of_unknown_function.
T1H1Uniq_Contig_21785_13	309316	GtrA-like_protein._Members_of_this_family_are_predicted_to_be_integral_membrane_proteins_with_three_or_four_transmembrane_spans._They_are_involved_in_the_synthesis_of_cell_surface_polysaccharides._The_GtrA_family_are_a_subset_of_this_family._GtrA_is_predicted_to_be_an_integral_membrane_protein_with_4_transmembrane_spans._It_is_involved_is_in_O_antigen_modification_by_Shigella_flexneri_bacteriopha…
T1H1Uniq_Contig_21950_2	271181	C-terminal_catalytic_domain_of_Lambda_integrase,_a_tyrosine-based_site-specific_recombinase._Lambda-type_integrases_catalyze_site-specific_integration_and_excision_of_temperate_bacteriophages_and_other_mobile_genetic_elements_to_and_from_the_bacterial_host_chromosome._They_are_tyrosine-based_site-specific_recombinase_and_belong_to_the_superfamily_of_DNA_breaking-rejoining_enzymes,_which_share_the…
T1H1Uniq_Contig_22131_7	309231	Mycobacterial_4_TMS_phage_holin,_superfamily_IV._These_proteins_are_predicted_transmembrane_proteins_with_probably_four_transmembrane_spans._The_1.E.40_is_represented_by_the_mycobacterial_4_phage_holin,_but_it_also_contains_many_cyanobacterial._proteobacterial_and_firmicute_proteins._Holins_are_encoded_within_the_genomes_of_Gram-positive_and_Gram-negative_bacteria_as_well_as_in_those_of_the_bacte…
T1H1Uniq_Contig_23549_8	153089	Class_II_ribonucleotide_reductase,_dimeric_form._Ribonucleotide_reductase_(RNR)_catalyzes_the_reductive_synthesis_of_deoxyribonucleotides_from_their_corresponding_ribonucleotides._It_provides_the_precursors_necessary_for_DNA_synthesis._RNRs_are_separated_into_three_classes_based_on_their_metallocofactor_usage._Class_I_RNRs,_found_in_eukaryotes,_bacteria,_and_bacteriophage,_use_a_diiron-tyrosyl_ra…
T1H1Uniq_Contig_23551_1	271179	XerD_and_XerC_integrases,_C-terminal_catalytic_domains._XerDC-like_integrases_are_involved_in_the_site-specific_integration_and_excision_of_lysogenic_bacteriophage_genomes,_transposition_of_conjugative_transposons,_termination_of_chromosomal_replication,_and_stable_plasmid_inheritance._They_share_the_same_fold_in_their_catalytic_domain_containing_six_conserved_active_site_residues_and_the_overall…
T1H1Uniq_Contig_23845_1	309825	Baseplate_J-like_protein._The_P2_bacteriophage_J_protein_lies_at_the_edge_of_the_baseplate._This_family_also_includes_a_number_of_bacterial_homologs,_which_are_thought_to_have_been_horizontally_transferred.
T1H1Uniq_Contig_24503_1	282533	Microvirus_H_protein_(pilot_protein)._A_single_molecule_of_H_protein_is_found_on_each_of_the_12_spikes_on_the_microvirus_shell._H_is_involved_in_the_ejection_of_the_phage_DNA,_and_at_least_one_copy_is_injected_into_the_host's_periplasmic_space_along_with_the_ssDNA_viral_genome._Part_of_H_is_thought_to_lie_outside_the_shell,_where_it_recognizes_lipopolysaccharide_from_virus-sensitive_strains._Part…
T1H1Uniq_Contig_24793_7	309907	Phage_tail_tube_protein_FII._The_major_structural_components_of_the_contractile_tail_of_bacteriophage_P2_are_proteins_FI_and_FII,_which_are_believed_to_be_the_tail_sheath_and_tube_proteins,_respectively.
T1H1Uniq_Contig_24793_8	313354	Phage_tail_assembly_chaperone_proteins,_E,_or_41_or_14._This_is_family_of_various_Myoviridae_bacteriophage_tail_assembly_chaperone,_or_TAC,_proteins.
T1H1Uniq_Contig_25987_1	307591	N-acetylmuramoyl-L-alanine_amidase._This_family_includes_zinc_amidases_that_have_N-acetylmuramoyl-L-alanine_amidase_activity_EC:3.5.1.28._This_enzyme_domain_cleaves_the_amide_bond_between_N-acetylmuramoyl_and_L-amino_acids_in_bacterial_cell_walls_(preferentially:_D-lactyl-L-Ala)._The_structure_is_known_for_the_bacteriophage_T7_structure_and_shows_that_two_of_the_conserved_histidines_are_zinc_bind…
T1H1Uniq_Contig_25989_1	185710	Adenylation_domain_of_eukaryotic_DNA_Ligase_I._ATP-dependent_polynucleotide_ligases_catalyze_phosphodiester_bond_formation_using_nicked_nucleic_acid_substrates_with_the_high_energy_nucleotide_of_ATP_as_a_cofactor_in_a_three_step_reaction_mechanism._DNA_ligases_play_a_vital_role_in_the_diverse_processes_of_DNA_replication,_recombination_and_repair._ATP-dependent_ligases_are_present_in_many_organis…
T1H1Uniq_Contig_26421_1	286319	Bacteriophage_Prd1,_adsorption_protein_P2._Members_of_this_family_form_a_set_of_bacteriophage_adsorption_proteins,_composed_mainly_of_beta-strands_whose_complicated_topology_forms_an_elongated_seahorse-shaped_molecule_with_a_distinct_head,_containing_a_pseudo-beta_propeller_structure_with_approximate_6-fold_symmetry,_and_tail._They_are_required_for_the_attachment_of_the_phage_to_the_host_conjugat…
T1H1Uniq_Contig_26721_1	271182	Bacteriophage_P4_integrase,_C-terminal_catalytic_domain._P4-like_integrases_are_found_in_temperate_bacteriophages,_integrative_plasmids,_pathogenicity_and_symbiosis_islands,_and_other_mobile_genetic_elements._The_P4_integrase_mediates_integrative_and_excisive_site-specific_recombination_between_two_sites,_called_attachment_sites,_located_on_the_phage_genome_and_the_bacterial_chromosome._The_phage…
T1H1Uniq_Contig_26753_1	271175	DNA_breaking-rejoining_enzymes,_C-terminal_catalytic_domain._The_DNA_breaking-rejoining_enzyme_superfamily_includes_type_IB_topoisomerases_and_tyrosine_based_site-specific_recombinases_(integrases)_that_share_the_same_fold_in_their_catalytic_domain_containing_conserved_active_site_residues._The_best-studied_members_of_this_diverse_superfamily_include_Human_topoisomerase_I,_the_bacteriophage_lambd…
T1H1Uniq_Contig_27270_1	288456	ATPase_P4_of_dsRNA_bacteriophage_phi-12._P4_is_a_packaging_motor_which_is_involved_in_the_packaging_of_phi-12_genome_into_preformed_capsids_using_ATP._P4_is_located_at_the_vertices_of_the_icosahedral_capsid._ATP_drives_RNA_translocation_through_cooperative_conformational_changes.
T1H1Uniq_Contig_27321_1	238082	Beta_clamp_domain.__The_beta_subunit_(processivity_factor)_of_DNA_polymerase_III_holoenzyme,_refered_to_as_the_beta_clamp,_forms_a_ring_shaped_dimer_that_encircles_dsDNA_(sliding_clamp)_in_bacteria.__The_beta-clamp_is_structurally_similar_to_the_trimeric_ring_formed_by_PCNA_(found_in_eukaryotes_and_archaea)_and_the_processivity_factor_(found_in_bacteriophages_T4_and_RB69).__This_structural_corres…
T1H1Uniq_Contig_27622_1	271181	C-terminal_catalytic_domain_of_Lambda_integrase,_a_tyrosine-based_site-specific_recombinase._Lambda-type_integrases_catalyze_site-specific_integration_and_excision_of_temperate_bacteriophages_and_other_mobile_genetic_elements_to_and_from_the_bacterial_host_chromosome._They_are_tyrosine-based_site-specific_recombinase_and_belong_to_the_superfamily_of_DNA_breaking-rejoining_enzymes,_which_share_the…
T1H1Uniq_Contig_27639_2	273040	CRISPR-associated_protein_Cas4._This_model_represents_a_family_of_proteins_associated_with_CRISPR_repeats_in_a_wide_set_of_prokaryotic_genomes._This_scope_of_this_model_has_been_broadened_since_it_was_first_built_to_describe_an_archaeal_subset_only._The_function_of_the_protein_is_undefined._Distantly_related_proteins,_excluded_from_this_model,_include_ORFs_from_Mycobacteriophage_D29_and_Sulfolobu…
T1H1Uniq_Contig_28011_2	284479	Major_capsid_protein_Gp23._This_family_contains_a_number_of_major_capsid_Gp23_proteins_approximately_500_residues_long,_from_T4-like_bacteriophages.
T1H1Uniq_Contig_28035_1	237974	bacteriophage_N4_adsorption_protein_B;_Provisional
T1H1Uniq_Contig_28367_5	316104	GTA_TIM-barrel-like_domain._This_domain_is_found_in_the_gene_transfer_agent_protein._An_unusual_system_of_genetic_exchange_exists_in_the_purple_nonsulfur_bacterium_Rhodobacter_capsulatus._DNA_transmission_is_mediated_by_a_small_bacteriophage-like_particle_called_the_gene_transfer_agent_(GTA)_that_transfers_random_4.5-kb_segments_of_the_producing_cell's_genome_to_recipient_cells,_where_allelic_rep…
T1H1Uniq_Contig_28640_3	314336	Protein_of_unknown_function_(DUF3168)._This_family_of_proteins_has_no_known_function_but_is_likely_to_be_a_component_of_bacteriophage.
T1H1Uniq_Contig_29485_2	238157	Lytic_Transglycosylase_(LT)__and_Goose_Egg_White_Lysozyme_(GEWL)_domain._Members_include_the_soluble_and__insoluble_membrane-bound_LTs_in_bacteria,_the_LTs_in_bacteriophage_lambda,_as_well_as,_the_eukaryotic_"goose-type"_lysozymes_(GEWL).__LTs_catalyze_the_cleavage_of_the_beta-1,4-glycosidic_bond_between_N-acetylmuramic_acid_(MurNAc)_and_N-acetyl-D-glucosamine_(GlcNAc),_as_do_"goose-type"_lysozym…
T1H1Uniq_Contig_29636_1	153446	Head-Tail_Connector_Protein_gp6_of_Bacteriophage_HK97_and_similar_proteins._The_bacteriophage_HK97_gp6_protein_is_critical_in_the_assembly_of_the_connector,_a_specialized_structure_that_serves_as_an_interface_for_head_and_tail_attachment,_as_well_as_a_point_at_which_DNA_exits_the_head_during_infection_by_the_bacteriophage._It_forms_a_dodecameric_ring_structure_that_comprises_the_middle_ring_of_th…
T1H1Uniq_Contig_30319_2	238377	The_lysozyme_from_bacteriophage_lambda_hydrolyses_the_beta-1,4-glycosidic_bond_between_N-acetylmuramic_acid_(MurNAc)_and_N-acetylglucosamine_(GlcNAc),_as_do_other_lysozymes.__But_unlike_other_lysozymes,_bacteriophage_lambda_does_not_produce_a_reducing_end_upon_cleavage_of_the_peptidoglycan_but_rather_uses_the_6-OH_of_the_same_MurNAc_residue_to_produce_a_1,6-anhydromuramic_acid_terminal_residue_an…
T1H1Uniq_Contig_30542_2	238211	Thymidylate_synthase_and_pyrimidine_hydroxymethylase:_Thymidylate_synthase_(TS)_and_deoxycytidylate_hydroxymethylase_(dCMP-HMase)_are_homologs_that_catalyze_analogous_alkylation_of_C5_of_pyrimidine_nucleotides._Both_enzymes_are_involved_in_the_biosynthesis_of_DNA_precursors_and_are_active_as_homodimers._However,_they_exhibit_distinct_pyrimidine_base_specificities_and_differ_in_the_details_of_thei…
T1H1Uniq_Contig_30810_2	273690	phage_major_capsid_protein,_HK97_family._This_model_family_represents_the_major_capsid_protein_component_of_the_heads_(capsids)_of_bacteriophage_HK97,_phi-105,_P27,_and_related_phage._This_model_represents_one_of_several_analogous_families_lacking_detectable_sequence_similarity._The_gene_encoding_this_component_is_typically_located_in_an_operon_encoding_the_small_and_large_terminase_subunits,_the…
T1H1Uniq_Contig_31424_9	236884	bacteriophage_N4_adsorption_protein_B;_Provisional
T1H1Uniq_Contig_31503_1	236624	bacteriophage_N4_receptor,_outer_membrane_subunit;_Provisional
T1H1Uniq_Contig_31569_2	281364	Phage_Terminase._The_majority_of_the_members_of_this_family_are_bacteriophage_proteins,_several_of_which_are_thought_to_be_terminase_large_subunit_proteins._There_are_also_a_number_of_bacterial_proteins_of_unknown_function.
T1H1Uniq_Contig_32046_1	119407	N-acetylmuramoyl-L-alanine_amidase_or_MurNAc-LAA_(also_known_as_peptidoglycan_aminohydrolase,_NAMLA_amidase,_NAMLAA,_Amidase_3,_and_peptidoglycan_amidase;_EC_3.5.1.28)_is_an_autolysin_that_hydrolyzes_the_amide_bond_between_N-acetylmuramoyl_and_L-amino_acids_in_certain_cell_wall_glycopeptides._These_proteins_are_Zn-dependent_peptidases_with_highly_conserved_residues_involved_in_cation_co-ordinatio…
T1H1Uniq_Contig_32260_2	281845	Phage_T7_tail_fibre_protein._The_bacteriophage_T7_tail_complex_consists_of_a_conical_tail-tube_surrounded_by_six_kinked_tail-fibres,_which_are_oligomers_of_the_viral_protein_gp17.
T1H1Uniq_Contig_32496_1	307645	Transposase_DDE_domain._Transposase_proteins_are_necessary_for_efficient_DNA_transposition._This_domain_is_a_member_of_the_DDE_superfamily,_which_contain_three_carboxylate_residues_that_are_believed_to_be_responsible_for_coordinating_metal_ions_needed_for_catalysis._The_catalytic_activity_of_this_enzyme_involves_DNA_cleavage_at_a_specific_site_followed_by_a_strand_transfer_reaction._This_family_c…
T1H1Uniq_Contig_32829_4	309825	Baseplate_J-like_protein._The_P2_bacteriophage_J_protein_lies_at_the_edge_of_the_baseplate._This_family_also_includes_a_number_of_bacterial_homologs,_which_are_thought_to_have_been_horizontally_transferred.
T1H1Uniq_Contig_32874_1	307645	Transposase_DDE_domain._Transposase_proteins_are_necessary_for_efficient_DNA_transposition._This_domain_is_a_member_of_the_DDE_superfamily,_which_contain_three_carboxylate_residues_that_are_believed_to_be_responsible_for_coordinating_metal_ions_needed_for_catalysis._The_catalytic_activity_of_this_enzyme_involves_DNA_cleavage_at_a_specific_site_followed_by_a_strand_transfer_reaction._This_family_c…
T1H1Uniq_Contig_32901_6	310929	Phage_shock_protein_B._This_family_consists_of_several_bacterial_phage_shock_protein_B_(PspB)_sequences._The_phage_shock_protein_(psp)_operon_is_induced_in_response_to_heat,_ethanol,_osmotic_shock_and_infection_by_filamentous_bacteriophages._Expression_of_the_operon_requires_the_alternative_sigma_factor_sigma54_and_the_transcriptional_activator_PspF._In_addition,_PspA_plays_a_negative_regulatory_…
T1H1Uniq_Contig_33887_1	189030	PIN_domain_of_bacteriophage_T3,_T4_RNase_H,_T5-5'nuclease,_and_homologs._PIN_(PilT_N_terminus)_domain_of_bacteriophage_T5-5'nuclease_(5'-3'_exonuclease_or_T5FEN),_bacteriophage_T4_RNase_H_(T4FEN),_bacteriophage_T3_(T3_phage_exodeoxyribonuclease)_and_other_similar_5'_nucleases_are_included_in_this_family._T5-5'nuclease_is_a_5'-3'exodeoxyribonuclease_that_also_exhibits_endonucleolytic_activity_on_f…
T1H1Uniq_Contig_34379_11	238082	Beta_clamp_domain.__The_beta_subunit_(processivity_factor)_of_DNA_polymerase_III_holoenzyme,_refered_to_as_the_beta_clamp,_forms_a_ring_shaped_dimer_that_encircles_dsDNA_(sliding_clamp)_in_bacteria.__The_beta-clamp_is_structurally_similar_to_the_trimeric_ring_formed_by_PCNA_(found_in_eukaryotes_and_archaea)_and_the_processivity_factor_(found_in_bacteriophages_T4_and_RB69).__This_structural_corres…
T1H1Uniq_Contig_34432_2	240129	Prim_Pol:_Primase-polymerase_(primpol)_domain_of_the_type_found_in_bifunctional_replicases_from_archaeal_plasmids,_including_ORF904_protein_of_the_crenarchaeal_plasmid_pRN1_from_Sulfolobus_islandicus_(pRN1_primpol)._These_primpol_domains_belong_to_the_archaeal/eukaryal_primase_(AEP)_superfamily._This_group_includes_archaeal_plasmids_and_bacteriophage_AEPs._The_ORF904_protein_is_a_multifunctional_…
T1H1Uniq_Contig_34820_7	314509	Bacteriophage_T7_virion_assembly_protein._This_family_of_proteins_represents_the_gene_product_7.3_from_T7_bacteriophage._The_protein_is_localized_to_the_tail_and_is_thought_to_be_important_in_virion_assembly._Particles_assembled_in_the_absence_of_the_protein_fail_to_adsorb_to_cells.
T1H1Uniq_Contig_35393_4	213038	Proteins_similar_to_Escherichia_coli_YajQ._In_Pseudomonas_syringae,_YajQ_functions_as_a_host_protein_involved_in_the_temporal_control_of_bacteriophage_Phi6_gene_transcription._It_has_been_shown_to_bind_to_the_phage's_major_structural_core_protein_P1,_most_likely_activating_transcription_by_acting_indirectly_on_the_RNA_polymerase._YajQ_may_remain_bound_to_the_phage_particles_throughout_the_infecti…
T1H1Uniq_Contig_35857_3	319230	Tail_tubular_protein._This_family_includes_the_tail_tubular_gp11_protein_from_bacteriophage_T7.
T1H1Uniq_Contig_35969_93	131723	tape_measure_domain._Proteins_containing_this_domain_are_strictly_bacterial,_including_bacteriophage_and_prophage_regions_of_bacterial_genomes._Most_members_are_800_to_1800_amino_acids_long,_making_them_among_the_longest_predicted_proteins_of_their_respective_phage_genomes,_where_they_are_encoded_in_tail_protein_regions._This_roughly_80-residue_domain_described_here_usually_begins_between_residue…
T1H1Uniq_Contig_36729_1	273723	phage/plasmid_replication_protein,_gene_II/X_family._This_model_represents_a_family_of_phage_and_plasmid_replication_proteins._In_bacteriophage_IKe_and_related_phage,_the_full-length_protein_is_designated_gene_II_protein._A_much_shorter_protein_of_unknown_function,_translated_from_a_conserved_in-frame_alternative_initiator,_is_designated_gene_X_protein._Members_of_this_family_also_include_plasmid…
T1H1Uniq_Contig_37354_3	153089	Class_II_ribonucleotide_reductase,_dimeric_form._Ribonucleotide_reductase_(RNR)_catalyzes_the_reductive_synthesis_of_deoxyribonucleotides_from_their_corresponding_ribonucleotides._It_provides_the_precursors_necessary_for_DNA_synthesis._RNRs_are_separated_into_three_classes_based_on_their_metallocofactor_usage._Class_I_RNRs,_found_in_eukaryotes,_bacteria,_and_bacteriophage,_use_a_diiron-tyrosyl_ra…
T1H1Uniq_Contig_37743_1	310457	Phage_terminase_large_subunit_(GpA)._This_family_consists_of_several_phage_terminase_large_subunit_proteins_as_well_as_related_sequences_from_several_bacterial_species._The_DNA_packaging_enzyme_of_bacteriophage_lambda,_terminase,_is_a_heteromultimer_composed_of_a_small_subunit,_gpNu1,_and_a_large_subunit,_gpA,_products_of_the_Nu1_and_A_genes,_respectively._Terminase_is_involved_in_the_site-specif…
T1H1Uniq_Contig_37763_12	316104	GTA_TIM-barrel-like_domain._This_domain_is_found_in_the_gene_transfer_agent_protein._An_unusual_system_of_genetic_exchange_exists_in_the_purple_nonsulfur_bacterium_Rhodobacter_capsulatus._DNA_transmission_is_mediated_by_a_small_bacteriophage-like_particle_called_the_gene_transfer_agent_(GTA)_that_transfers_random_4.5-kb_segments_of_the_producing_cell's_genome_to_recipient_cells,_where_allelic_rep…
T1H1Uniq_Contig_38099_1	309973	Phage_capsid_family._Family_of_bacteriophage_hypothetical_proteins_and_capsid_proteins.
T1H1Uniq_Contig_38445_1	310485	Phage_capsid_scaffolding_protein_(GPO)_serine_peptidase._This_family_consists_of_several_bacteriophage_capsid_scaffolding_proteins_(GPO)_and_some_related_bacterial_sequences._GPO_is_thought_to_function_in_both_the_assembly_of_proheads_and_the_cleavage_of_GPN._The_family_is_found_to_function_as_a_serine_peptidase,_with_a_conserved_Asp,_His_and_Ser_catalytic_triad,_as_in_subtilisin,_and_as_represen…
T1H1Uniq_Contig_38552_1	308774	Outer_membrane_protein_transport_protein_(OMPP1/FadL/TodX)._This_family_includes_TodX_from_Pseudomonas_putida_F1_and_TbuX_from_Ralstonia_pickettii_PKO1._These_are_membrane_proteins_of_uncertain_function_that_are_involved_in_toluene_catabolism._Related_proteins_involved_in_the_degradation_of_similar_aromatic_hydrocarbons_are_also_in_this_family,_such_as_CymD._This_family_also_includes_FadL_involve…
T1H1Uniq_Contig_38558_4	271175	DNA_breaking-rejoining_enzymes,_C-terminal_catalytic_domain._The_DNA_breaking-rejoining_enzyme_superfamily_includes_type_IB_topoisomerases_and_tyrosine_based_site-specific_recombinases_(integrases)_that_share_the_same_fold_in_their_catalytic_domain_containing_conserved_active_site_residues._The_best-studied_members_of_this_diverse_superfamily_include_Human_topoisomerase_I,_the_bacteriophage_lambd…
T1H1Uniq_Contig_39578_1	239737	Serine_Recombinase_(SR)_family,_Resolvase_and_Invertase_subfamily,_catalytic_domain;_members_contain_a_C-terminal_DNA_binding_domain._Serine_recombinases_catalyze_site-specific_recombination_of_DNA_molecules_by_a_concerted,_four-strand_cleavage_and_rejoining_mechanism_which_involves_a_transient_phosphoserine_linkage_between_DNA_and_the_enzyme._They_are_functionally_versatile_and_include_resolvase…
T1H1Uniq_Contig_39798_3	273690	phage_major_capsid_protein,_HK97_family._This_model_family_represents_the_major_capsid_protein_component_of_the_heads_(capsids)_of_bacteriophage_HK97,_phi-105,_P27,_and_related_phage._This_model_represents_one_of_several_analogous_families_lacking_detectable_sequence_similarity._The_gene_encoding_this_component_is_typically_located_in_an_operon_encoding_the_small_and_large_terminase_subunits,_the…
T1H1Uniq_Contig_39888_3	273690	phage_major_capsid_protein,_HK97_family._This_model_family_represents_the_major_capsid_protein_component_of_the_heads_(capsids)_of_bacteriophage_HK97,_phi-105,_P27,_and_related_phage._This_model_represents_one_of_several_analogous_families_lacking_detectable_sequence_similarity._The_gene_encoding_this_component_is_typically_located_in_an_operon_encoding_the_small_and_large_terminase_subunits,_the…
T1H1Uniq_Contig_40470_3	176473	Family_A_polymerase_primarily_fills_DNA_gaps_that_arise_during_DNA_repair,_recombination_and_replication._DNA_polymerase_family_A,_5'-3'_polymerase_domain._Family_A_polymerase_functions_primarily_to_fill_DNA_gaps_that_arise_during_DNA_repair,_recombination_and_replication._DNA-dependent_DNA_polymerases_can_be_classified_into_six_main_groups_based_upon_phylogenetic_relationships_with_E._coli_polym…
T1H1Uniq_Contig_41133_3	285282	Bacteriophage_protein_GP30.3._Proteins_in_this_family_are_bacteriophage_GP30.3_proteins._Their_function_is_poorly_characterized.
T1H1Uniq_Contig_41208_4	153089	Class_II_ribonucleotide_reductase,_dimeric_form._Ribonucleotide_reductase_(RNR)_catalyzes_the_reductive_synthesis_of_deoxyribonucleotides_from_their_corresponding_ribonucleotides._It_provides_the_precursors_necessary_for_DNA_synthesis._RNRs_are_separated_into_three_classes_based_on_their_metallocofactor_usage._Class_I_RNRs,_found_in_eukaryotes,_bacteria,_and_bacteriophage,_use_a_diiron-tyrosyl_ra…
T1H1Uniq_Contig_41231_11	185710	Adenylation_domain_of_eukaryotic_DNA_Ligase_I._ATP-dependent_polynucleotide_ligases_catalyze_phosphodiester_bond_formation_using_nicked_nucleic_acid_substrates_with_the_high_energy_nucleotide_of_ATP_as_a_cofactor_in_a_three_step_reaction_mechanism._DNA_ligases_play_a_vital_role_in_the_diverse_processes_of_DNA_replication,_recombination_and_repair._ATP-dependent_ligases_are_present_in_many_organis…
T1H1Uniq_Contig_41289_1	271182	Bacteriophage_P4_integrase,_C-terminal_catalytic_domain._P4-like_integrases_are_found_in_temperate_bacteriophages,_integrative_plasmids,_pathogenicity_and_symbiosis_islands,_and_other_mobile_genetic_elements._The_P4_integrase_mediates_integrative_and_excisive_site-specific_recombination_between_two_sites,_called_attachment_sites,_located_on_the_phage_genome_and_the_bacterial_chromosome._The_phage…
T1H1Uniq_Contig_41407_4	316407	Chaperone_of_endosialidase._This_is_the_very_C-terminal,_chaperone,_domain_of_the_bacteriophage_protein_endosialidase._It_releases_itself,_via_the_serine-lysine_dyad_at_the_N-terminus,_from_the_remainder_of_the_end-tail-spike._Cleavage_occurs_after_the_threonine_which_is_the_final_residue_of_the_End-tail-spike_family,_pfam12219._The_endosialidase_protein_forms_homotrimeric_molecules_in_bacterioph…
T1H1Uniq_Contig_41823_2	236624	bacteriophage_N4_receptor,_outer_membrane_subunit;_Provisional
T1H1Uniq_Contig_41959_1	119407	N-acetylmuramoyl-L-alanine_amidase_or_MurNAc-LAA_(also_known_as_peptidoglycan_aminohydrolase,_NAMLA_amidase,_NAMLAA,_Amidase_3,_and_peptidoglycan_amidase;_EC_3.5.1.28)_is_an_autolysin_that_hydrolyzes_the_amide_bond_between_N-acetylmuramoyl_and_L-amino_acids_in_certain_cell_wall_glycopeptides._These_proteins_are_Zn-dependent_peptidases_with_highly_conserved_residues_involved_in_cation_co-ordinatio…
T1H1Uniq_Contig_42369_2	240129	Prim_Pol:_Primase-polymerase_(primpol)_domain_of_the_type_found_in_bifunctional_replicases_from_archaeal_plasmids,_including_ORF904_protein_of_the_crenarchaeal_plasmid_pRN1_from_Sulfolobus_islandicus_(pRN1_primpol)._These_primpol_domains_belong_to_the_archaeal/eukaryal_primase_(AEP)_superfamily._This_group_includes_archaeal_plasmids_and_bacteriophage_AEPs._The_ORF904_protein_is_a_multifunctional_…
T1H1Uniq_Contig_42405_1	316407	Chaperone_of_endosialidase._This_is_the_very_C-terminal,_chaperone,_domain_of_the_bacteriophage_protein_endosialidase._It_releases_itself,_via_the_serine-lysine_dyad_at_the_N-terminus,_from_the_remainder_of_the_end-tail-spike._Cleavage_occurs_after_the_threonine_which_is_the_final_residue_of_the_End-tail-spike_family,_pfam12219._The_endosialidase_protein_forms_homotrimeric_molecules_in_bacterioph…
T1H1Uniq_Contig_43382_3	316407	Chaperone_of_endosialidase._This_is_the_very_C-terminal,_chaperone,_domain_of_the_bacteriophage_protein_endosialidase._It_releases_itself,_via_the_serine-lysine_dyad_at_the_N-terminus,_from_the_remainder_of_the_end-tail-spike._Cleavage_occurs_after_the_threonine_which_is_the_final_residue_of_the_End-tail-spike_family,_pfam12219._The_endosialidase_protein_forms_homotrimeric_molecules_in_bacterioph…
T1H1Uniq_Contig_43686_3	119374	CH-type_(Chalaropsis-type)_lysozymes_represent_one_of_four_functionally-defined_classes_of_peptidoglycan_hydrolases_(also_referred_to_as_endo-N-acetylmuramidases)_that_cleave_bacterial_cell_wall_peptidoglycans.__CH-type_lysozymes_exhibit_both_lysozyme_(acetylmuramidase)_and_diacetylmuramidase_activity._The_first_member_of_this_family_to_be_described_was_a_muramidase_from_the_fungus_Chalaropsis.__…
T1H1Uniq_Contig_43689_1	316407	Chaperone_of_endosialidase._This_is_the_very_C-terminal,_chaperone,_domain_of_the_bacteriophage_protein_endosialidase._It_releases_itself,_via_the_serine-lysine_dyad_at_the_N-terminus,_from_the_remainder_of_the_end-tail-spike._Cleavage_occurs_after_the_threonine_which_is_the_final_residue_of_the_End-tail-spike_family,_pfam12219._The_endosialidase_protein_forms_homotrimeric_molecules_in_bacterioph…
T1H1Uniq_Contig_45542_1	308774	Outer_membrane_protein_transport_protein_(OMPP1/FadL/TodX)._This_family_includes_TodX_from_Pseudomonas_putida_F1_and_TbuX_from_Ralstonia_pickettii_PKO1._These_are_membrane_proteins_of_uncertain_function_that_are_involved_in_toluene_catabolism._Related_proteins_involved_in_the_degradation_of_similar_aromatic_hydrocarbons_are_also_in_this_family,_such_as_CymD._This_family_also_includes_FadL_involve…
T1H1Uniq_Contig_46665_7	185713	Adenylation_domain_of_DNA_Ligase_IV._ATP-dependent_polynucleotide_ligases_catalyze_phosphodiester_bond_formation_using_nicked_nucleic_acid_substrates_with_the_high_energy_nucleotide_of_ATP_as_a_cofactor_in_a_three_step_reaction_mechanism._DNA_ligases_play_a_vital_role_in_the_diverse_processes_of_DNA_replication,_recombination_and_repair._ATP-dependent_ligases_are_present_in_many_organisms_such_as…
T1H1Uniq_Contig_46798_1	119407	N-acetylmuramoyl-L-alanine_amidase_or_MurNAc-LAA_(also_known_as_peptidoglycan_aminohydrolase,_NAMLA_amidase,_NAMLAA,_Amidase_3,_and_peptidoglycan_amidase;_EC_3.5.1.28)_is_an_autolysin_that_hydrolyzes_the_amide_bond_between_N-acetylmuramoyl_and_L-amino_acids_in_certain_cell_wall_glycopeptides._These_proteins_are_Zn-dependent_peptidases_with_highly_conserved_residues_involved_in_cation_co-ordinatio…
T1H1Uniq_Contig_46811_3	308774	Outer_membrane_protein_transport_protein_(OMPP1/FadL/TodX)._This_family_includes_TodX_from_Pseudomonas_putida_F1_and_TbuX_from_Ralstonia_pickettii_PKO1._These_are_membrane_proteins_of_uncertain_function_that_are_involved_in_toluene_catabolism._Related_proteins_involved_in_the_degradation_of_similar_aromatic_hydrocarbons_are_also_in_this_family,_such_as_CymD._This_family_also_includes_FadL_involve…
T1H1Uniq_Contig_46975_7	239563	TopoIIA_Trans_ScTopoIIA:_Transducer_domain,_having_a_ribosomal_S5_domain_2-like_fold,_of_the_type_found_in_proteins_of_the_type_IIA_family_of_DNA_topoisomerases_similar_to_Saccharomyces_cerevisiae_Topo_IIA.__S._cerevisiae_Topo_IIA_is_a_homodimer_encoded_by_a_single_gene._The_type_IIA_enzymes_are_the_predominant_form_of_topoisomerase_and_are_found_in_some_bacteriophages,_viruses_and_archaea,_and_i…
T1H1Uniq_Contig_47467_2	283385	Zonular_occludens_toxin_(Zot)._This_family_consists_of_bacterial_and_viral_proteins_which_are_very_similar_to_the_Zonular_occludens_toxin_(Zot)._Zot_is_elaborated_by_bacteriophages_present_in_toxigenic_strains_of_Vibrio_cholerae._Zot_is_a_single_polypeptide_chain_of_44.8_kDa,_with_the_ability_to_reversibly_alter_intestinal_epithelial_tight_junctions,_allowing_the_passage_of_macromolecules_through…
T1H1Uniq_Contig_47884_1	311135	Phage_P2_GpU._This_family_consists_of_several_bacterial_and_phage_proteins_of_around_130_residues_in_length_which_seem_to_be_related_to_the_bacteriophage_P2_GpU_protein,_which_is_thought_to_be_involved_in_tail_assembly.
T1H1Uniq_Contig_48649_37	237974	bacteriophage_N4_adsorption_protein_B;_Provisional
T1H1Uniq_Contig_48973_3	153084	Class_III_ribonucleotide_reductase._Ribonucleotide_reductase_(RNR)_catalyzes_the_reductive_synthesis_of_deoxyribonucleotides_from_their_corresponding_ribonucleotides._It_provides_the_precursors_necessary_for_DNA_synthesis._RNRs_are_separated_into_three_classes_based_on_their_metallocofactor_usage._Class_I_RNRs,_found_in_eukaryotes,_bacteria,_and_bacteriophage,_use_a_diiron-tyrosyl_radical._Class_…
T1H1Uniq_Contig_49287_2	308774	Outer_membrane_protein_transport_protein_(OMPP1/FadL/TodX)._This_family_includes_TodX_from_Pseudomonas_putida_F1_and_TbuX_from_Ralstonia_pickettii_PKO1._These_are_membrane_proteins_of_uncertain_function_that_are_involved_in_toluene_catabolism._Related_proteins_involved_in_the_degradation_of_similar_aromatic_hydrocarbons_are_also_in_this_family,_such_as_CymD._This_family_also_includes_FadL_involve…
T1H1Uniq_Contig_49381_3	307682	Reovirus_viral_attachment_protein_sigma_1._This_family_consists_of_the_reovirus_sigma_1_hemagglutinin,_cell_attachment_protein._This_glycoprotein_is_a_minor_capsid_protein_and_also_determines_the_serotype-specific_humoral_immune_response._Sigma_1_consist_of_a_fibrous_tail_and_a_globular_head._The_head_has_important_roles_in_the_cell_attachment_function_of_sigma_1_and_determinant_of_the_type-speci…
T1H1Uniq_Contig_49627_1	119407	N-acetylmuramoyl-L-alanine_amidase_or_MurNAc-LAA_(also_known_as_peptidoglycan_aminohydrolase,_NAMLA_amidase,_NAMLAA,_Amidase_3,_and_peptidoglycan_amidase;_EC_3.5.1.28)_is_an_autolysin_that_hydrolyzes_the_amide_bond_between_N-acetylmuramoyl_and_L-amino_acids_in_certain_cell_wall_glycopeptides._These_proteins_are_Zn-dependent_peptidases_with_highly_conserved_residues_involved_in_cation_co-ordinatio…
T1H1Uniq_Contig_49864_1	115703	Protein_of_unknown_function_(DUF1340)._This_family_consists_of_several_hypothetical_Streptococcus_thermophilus_bacteriophage_proteins_of_around_235_residues_in_length._The_function_of_this_family_is_unknown.
T1H1Uniq_Contig_50156_3	271181	C-terminal_catalytic_domain_of_Lambda_integrase,_a_tyrosine-based_site-specific_recombinase._Lambda-type_integrases_catalyze_site-specific_integration_and_excision_of_temperate_bacteriophages_and_other_mobile_genetic_elements_to_and_from_the_bacterial_host_chromosome._They_are_tyrosine-based_site-specific_recombinase_and_belong_to_the_superfamily_of_DNA_breaking-rejoining_enzymes,_which_share_the…
T1H1Uniq_Contig_50931_1	271179	XerD_and_XerC_integrases,_C-terminal_catalytic_domains._XerDC-like_integrases_are_involved_in_the_site-specific_integration_and_excision_of_lysogenic_bacteriophage_genomes,_transposition_of_conjugative_transposons,_termination_of_chromosomal_replication,_and_stable_plasmid_inheritance._They_share_the_same_fold_in_their_catalytic_domain_containing_six_conserved_active_site_residues_and_the_overall…
T1H1Uniq_Contig_51597_3	316104	GTA_TIM-barrel-like_domain._This_domain_is_found_in_the_gene_transfer_agent_protein._An_unusual_system_of_genetic_exchange_exists_in_the_purple_nonsulfur_bacterium_Rhodobacter_capsulatus._DNA_transmission_is_mediated_by_a_small_bacteriophage-like_particle_called_the_gene_transfer_agent_(GTA)_that_transfers_random_4.5-kb_segments_of_the_producing_cell's_genome_to_recipient_cells,_where_allelic_rep…
T1H1Uniq_Contig_51695_21	143474	Eukaryotic_core_primase:_Large_subunit,_PriL._Primases_synthesize_the_RNA_primers_required_for_DNA_replication._Primases_are_grouped_into_two_classes,_bacteria/bacteriophage_and_archaeal/eukaryotic._The_proteins_in_the_two_classes_differ_in_structure_and_the_replication_apparatus_components._Archaeal/eukaryotic_core_primase_is_a_heterodimeric_enzyme_consisting_of_a_small_catalytic_subunit_(PriS)_…
T1H1Uniq_Contig_51827_1	271182	Bacteriophage_P4_integrase,_C-terminal_catalytic_domain._P4-like_integrases_are_found_in_temperate_bacteriophages,_integrative_plasmids,_pathogenicity_and_symbiosis_islands,_and_other_mobile_genetic_elements._The_P4_integrase_mediates_integrative_and_excisive_site-specific_recombination_between_two_sites,_called_attachment_sites,_located_on_the_phage_genome_and_the_bacterial_chromosome._The_phage…
T1H1Uniq_Contig_52154_1	308774	Outer_membrane_protein_transport_protein_(OMPP1/FadL/TodX)._This_family_includes_TodX_from_Pseudomonas_putida_F1_and_TbuX_from_Ralstonia_pickettii_PKO1._These_are_membrane_proteins_of_uncertain_function_that_are_involved_in_toluene_catabolism._Related_proteins_involved_in_the_degradation_of_similar_aromatic_hydrocarbons_are_also_in_this_family,_such_as_CymD._This_family_also_includes_FadL_involve…
T1H1Uniq_Contig_52706_1	279831	GIY-YIG_catalytic_domain._This_domain_called_GIY-YIG_is_found_in_the_amino_terminal_region_of_excinuclease_abc_subunit_c_(uvrC),_bacteriophage_T4_endonucleases_segA,_segB,_segC,_segD_and_segE;_it_is_also_found_in_putative_endonucleases_encoded_by_group_I_introns_of_fungi_and_phage._The_structure_of_I-TevI_a_GIY-YIG_endonuclease,_reveals_a_novel_alpha/beta-fold_with_a_central_three-stranded_antipa…
T1H1Uniq_Contig_52895_5	310457	Phage_terminase_large_subunit_(GpA)._This_family_consists_of_several_phage_terminase_large_subunit_proteins_as_well_as_related_sequences_from_several_bacterial_species._The_DNA_packaging_enzyme_of_bacteriophage_lambda,_terminase,_is_a_heteromultimer_composed_of_a_small_subunit,_gpNu1,_and_a_large_subunit,_gpA,_products_of_the_Nu1_and_A_genes,_respectively._Terminase_is_involved_in_the_site-specif…
T1H1Uniq_Contig_53225_1	271182	Bacteriophage_P4_integrase,_C-terminal_catalytic_domain._P4-like_integrases_are_found_in_temperate_bacteriophages,_integrative_plasmids,_pathogenicity_and_symbiosis_islands,_and_other_mobile_genetic_elements._The_P4_integrase_mediates_integrative_and_excisive_site-specific_recombination_between_two_sites,_called_attachment_sites,_located_on_the_phage_genome_and_the_bacterial_chromosome._The_phage…
T1H1Uniq_Contig_53262_2	271179	XerD_and_XerC_integrases,_C-terminal_catalytic_domains._XerDC-like_integrases_are_involved_in_the_site-specific_integration_and_excision_of_lysogenic_bacteriophage_genomes,_transposition_of_conjugative_transposons,_termination_of_chromosomal_replication,_and_stable_plasmid_inheritance._They_share_the_same_fold_in_their_catalytic_domain_containing_six_conserved_active_site_residues_and_the_overall…
T1H1Uniq_Contig_53763_1	238211	Thymidylate_synthase_and_pyrimidine_hydroxymethylase:_Thymidylate_synthase_(TS)_and_deoxycytidylate_hydroxymethylase_(dCMP-HMase)_are_homologs_that_catalyze_analogous_alkylation_of_C5_of_pyrimidine_nucleotides._Both_enzymes_are_involved_in_the_biosynthesis_of_DNA_precursors_and_are_active_as_homodimers._However,_they_exhibit_distinct_pyrimidine_base_specificities_and_differ_in_the_details_of_thei…
T1H1Uniq_Contig_54233_14	143474	Eukaryotic_core_primase:_Large_subunit,_PriL._Primases_synthesize_the_RNA_primers_required_for_DNA_replication._Primases_are_grouped_into_two_classes,_bacteria/bacteriophage_and_archaeal/eukaryotic._The_proteins_in_the_two_classes_differ_in_structure_and_the_replication_apparatus_components._Archaeal/eukaryotic_core_primase_is_a_heterodimeric_enzyme_consisting_of_a_small_catalytic_subunit_(PriS)_…
T1H1Uniq_Contig_54233_15	143474	Eukaryotic_core_primase:_Large_subunit,_PriL._Primases_synthesize_the_RNA_primers_required_for_DNA_replication._Primases_are_grouped_into_two_classes,_bacteria/bacteriophage_and_archaeal/eukaryotic._The_proteins_in_the_two_classes_differ_in_structure_and_the_replication_apparatus_components._Archaeal/eukaryotic_core_primase_is_a_heterodimeric_enzyme_consisting_of_a_small_catalytic_subunit_(PriS)_…
T1H1Uniq_Contig_54233_17	143474	Eukaryotic_core_primase:_Large_subunit,_PriL._Primases_synthesize_the_RNA_primers_required_for_DNA_replication._Primases_are_grouped_into_two_classes,_bacteria/bacteriophage_and_archaeal/eukaryotic._The_proteins_in_the_two_classes_differ_in_structure_and_the_replication_apparatus_components._Archaeal/eukaryotic_core_primase_is_a_heterodimeric_enzyme_consisting_of_a_small_catalytic_subunit_(PriS)_…
T1H1Uniq_Contig_54321_1	237800	bacteriophage_N4_adsorption_protein_B;_Provisional
T1H1Uniq_Contig_54783_1	316407	Chaperone_of_endosialidase._This_is_the_very_C-terminal,_chaperone,_domain_of_the_bacteriophage_protein_endosialidase._It_releases_itself,_via_the_serine-lysine_dyad_at_the_N-terminus,_from_the_remainder_of_the_end-tail-spike._Cleavage_occurs_after_the_threonine_which_is_the_final_residue_of_the_End-tail-spike_family,_pfam12219._The_endosialidase_protein_forms_homotrimeric_molecules_in_bacterioph…
T1H1Uniq_Contig_55047_1	308774	Outer_membrane_protein_transport_protein_(OMPP1/FadL/TodX)._This_family_includes_TodX_from_Pseudomonas_putida_F1_and_TbuX_from_Ralstonia_pickettii_PKO1._These_are_membrane_proteins_of_uncertain_function_that_are_involved_in_toluene_catabolism._Related_proteins_involved_in_the_degradation_of_similar_aromatic_hydrocarbons_are_also_in_this_family,_such_as_CymD._This_family_also_includes_FadL_involve…
T1H1Uniq_Contig_55681_1	284810	Phage_DNA_packaging_protein_Nu1._Terminase,_the_DNA_packaging_enzyme_of_bacteriophage_lambda,_is_a_heteromultimer_composed_of_subunits_Nu1_and_A._The_smaller_Nu1_terminase_subunit_has_a_low-affinity_ATPase_stimulated_by_non-specific_DNA.
T1H1Uniq_Contig_55926_3	271180	C-terminal_catalytic_domain_of_Cre_recombinase_(also_called_integrase)._Cre-like_recombinases_are_tyrosine_based_site_specific_recombinases._They_belong_to_the_superfamily_of_DNA_breaking-rejoining_enzymes,_which_share_the_same_fold_in_their_catalytic_domain_and_the_overall_reaction_mechanism._The_bacteriophage_P1_Cre_recombinase_maintains_the_circular_phage_replicon_in_a_monomeric_state_by_catal…
T1H1Uniq_Contig_56117_1	185710	Adenylation_domain_of_eukaryotic_DNA_Ligase_I._ATP-dependent_polynucleotide_ligases_catalyze_phosphodiester_bond_formation_using_nicked_nucleic_acid_substrates_with_the_high_energy_nucleotide_of_ATP_as_a_cofactor_in_a_three_step_reaction_mechanism._DNA_ligases_play_a_vital_role_in_the_diverse_processes_of_DNA_replication,_recombination_and_repair._ATP-dependent_ligases_are_present_in_many_organis…
T1H1Uniq_Contig_56339_1	271182	Bacteriophage_P4_integrase,_C-terminal_catalytic_domain._P4-like_integrases_are_found_in_temperate_bacteriophages,_integrative_plasmids,_pathogenicity_and_symbiosis_islands,_and_other_mobile_genetic_elements._The_P4_integrase_mediates_integrative_and_excisive_site-specific_recombination_between_two_sites,_called_attachment_sites,_located_on_the_phage_genome_and_the_bacterial_chromosome._The_phage…
T1H1Uniq_Contig_56576_2	271181	C-terminal_catalytic_domain_of_Lambda_integrase,_a_tyrosine-based_site-specific_recombinase._Lambda-type_integrases_catalyze_site-specific_integration_and_excision_of_temperate_bacteriophages_and_other_mobile_genetic_elements_to_and_from_the_bacterial_host_chromosome._They_are_tyrosine-based_site-specific_recombinase_and_belong_to_the_superfamily_of_DNA_breaking-rejoining_enzymes,_which_share_the…
T1H1Uniq_Contig_57403_10	314507	P22_coat_protein_-_gene_protein_5._This_family_of_proteins_represents_gene_product_5_from_bacteriophage_P22._This_protein_is_involved_in_the_formation_of_the_pro-capsid_shells_in_the_bacteriophage._In_total,_there_are_415_molecules_of_the_coat_protein_which_are_arranged_in_an_icosahedral_shell.
T1H1Uniq_Contig_57403_13	286444	Phage_protein_Gp19/Gp15/Gp42._This_family_of_proteins_are_functionally_uncharacterized._They_are_found_in_a_variety_of_bacteriophage.
T1H1Uniq_Contig_57670_1	270618	Domain_A_of_MltA_and_related_lytic_transglycosylase;_domain_A_is_interrupted_by_domain_B._Escherichia_coli_MltA_is_a_membrane-bound_lytic_transglycosylase_comprised_of_two_domains_separated_by_a_large_groove,_where_the_peptidoglycan_strand_binds._Domain_A_is_made_up_of_an_N-terminal_and_a_C-terminal_portion,_which_correspond_to_the_3D_domain,_named_for_3_conserved_aspartate_residues._Domain_B_is_…
T1H1Uniq_Contig_57929_1	271175	DNA_breaking-rejoining_enzymes,_C-terminal_catalytic_domain._The_DNA_breaking-rejoining_enzyme_superfamily_includes_type_IB_topoisomerases_and_tyrosine_based_site-specific_recombinases_(integrases)_that_share_the_same_fold_in_their_catalytic_domain_containing_conserved_active_site_residues._The_best-studied_members_of_this_diverse_superfamily_include_Human_topoisomerase_I,_the_bacteriophage_lambd…
T1H1Uniq_Contig_58571_1	236624	bacteriophage_N4_receptor,_outer_membrane_subunit;_Provisional
T1H1Uniq_Contig_58711_1	307645	Transposase_DDE_domain._Transposase_proteins_are_necessary_for_efficient_DNA_transposition._This_domain_is_a_member_of_the_DDE_superfamily,_which_contain_three_carboxylate_residues_that_are_believed_to_be_responsible_for_coordinating_metal_ions_needed_for_catalysis._The_catalytic_activity_of_this_enzyme_involves_DNA_cleavage_at_a_specific_site_followed_by_a_strand_transfer_reaction._This_family_c…
T1H1Uniq_Contig_59290_1	273690	phage_major_capsid_protein,_HK97_family._This_model_family_represents_the_major_capsid_protein_component_of_the_heads_(capsids)_of_bacteriophage_HK97,_phi-105,_P27,_and_related_phage._This_model_represents_one_of_several_analogous_families_lacking_detectable_sequence_similarity._The_gene_encoding_this_component_is_typically_located_in_an_operon_encoding_the_small_and_large_terminase_subunits,_the…
T1H1Uniq_Contig_59377_1	271182	Bacteriophage_P4_integrase,_C-terminal_catalytic_domain._P4-like_integrases_are_found_in_temperate_bacteriophages,_integrative_plasmids,_pathogenicity_and_symbiosis_islands,_and_other_mobile_genetic_elements._The_P4_integrase_mediates_integrative_and_excisive_site-specific_recombination_between_two_sites,_called_attachment_sites,_located_on_the_phage_genome_and_the_bacterial_chromosome._The_phage…
T1H1Uniq_Contig_59474_2	271182	Bacteriophage_P4_integrase,_C-terminal_catalytic_domain._P4-like_integrases_are_found_in_temperate_bacteriophages,_integrative_plasmids,_pathogenicity_and_symbiosis_islands,_and_other_mobile_genetic_elements._The_P4_integrase_mediates_integrative_and_excisive_site-specific_recombination_between_two_sites,_called_attachment_sites,_located_on_the_phage_genome_and_the_bacterial_chromosome._The_phage…
T1H1Uniq_Contig_59736_4	237974	bacteriophage_N4_adsorption_protein_B;_Provisional
T1H2Uniq_Contig_230_1	131723	tape_measure_domain._Proteins_containing_this_domain_are_strictly_bacterial,_including_bacteriophage_and_prophage_regions_of_bacterial_genomes._Most_members_are_800_to_1800_amino_acids_long,_making_them_among_the_longest_predicted_proteins_of_their_respective_phage_genomes,_where_they_are_encoded_in_tail_protein_regions._This_roughly_80-residue_domain_described_here_usually_begins_between_residue…
T1H2Uniq_Contig_361_1	309489	Ribonuclease_toxin,_BrnT,_of_type_II_toxin-antitoxin_system._BrnT_is_a_ribonuclease_toxin_of_a_type_II_toxin-antitoxin_system_that_exhibits_a_RelE-like_fold._The_antitoxin_that_neutralizes_this_toxin_is_pfam14384._BrnT_is_found_in_bacteria,_archaea,_bacteriophage,_and_plasmids._BrnT-BrnA_forms_a_2:2_tetrameric_complex_and_autoregulates_its_own_expression,_which_is_induced_by_a_number_of_different…
T1H2Uniq_Contig_570_2	185713	Adenylation_domain_of_DNA_Ligase_IV._ATP-dependent_polynucleotide_ligases_catalyze_phosphodiester_bond_formation_using_nicked_nucleic_acid_substrates_with_the_high_energy_nucleotide_of_ATP_as_a_cofactor_in_a_three_step_reaction_mechanism._DNA_ligases_play_a_vital_role_in_the_diverse_processes_of_DNA_replication,_recombination_and_repair._ATP-dependent_ligases_are_present_in_many_organisms_such_as…
T1H2Uniq_Contig_1860_1	314824	Type_I_restriction_and_modification_enzyme_-_subunit_R_C_terminal._This_enzyme_has_been_characterized_and_shown_to_belong_to_a_new_family_of_the_type_I_class_of_restriction_and_modification_enzymes._This_family_is_involved_in_bacterial_defense_by_making_double_strand_breaks_in_specific_double_stranded_DNA_sequences,_e.g._that_of_invading_bacteriophages._EcoR124_is_made_up_of_three_subunits,_HsdR,…
T1H2Uniq_Contig_2830_1	239737	Serine_Recombinase_(SR)_family,_Resolvase_and_Invertase_subfamily,_catalytic_domain;_members_contain_a_C-terminal_DNA_binding_domain._Serine_recombinases_catalyze_site-specific_recombination_of_DNA_molecules_by_a_concerted,_four-strand_cleavage_and_rejoining_mechanism_which_involves_a_transient_phosphoserine_linkage_between_DNA_and_the_enzyme._They_are_functionally_versatile_and_include_resolvase…
T1H2Uniq_Contig_2843_1	273040	CRISPR-associated_protein_Cas4._This_model_represents_a_family_of_proteins_associated_with_CRISPR_repeats_in_a_wide_set_of_prokaryotic_genomes._This_scope_of_this_model_has_been_broadened_since_it_was_first_built_to_describe_an_archaeal_subset_only._The_function_of_the_protein_is_undefined._Distantly_related_proteins,_excluded_from_this_model,_include_ORFs_from_Mycobacteriophage_D29_and_Sulfolobu…
T1H2Uniq_Contig_3036_1	131723	tape_measure_domain._Proteins_containing_this_domain_are_strictly_bacterial,_including_bacteriophage_and_prophage_regions_of_bacterial_genomes._Most_members_are_800_to_1800_amino_acids_long,_making_them_among_the_longest_predicted_proteins_of_their_respective_phage_genomes,_where_they_are_encoded_in_tail_protein_regions._This_roughly_80-residue_domain_described_here_usually_begins_between_residue…
T1H2Uniq_Contig_3199_1	311341	Putative_Actinobacterial_Holin-X,_holin_superfamily_III._Phage_holin_3_6_is_a_family_of_small_hydrophobic_proteins_with_two_or_three_transmembrane_domains_of_the_Hol-X_family._Holin_proteins_are_produced_by_double-stranded_DNA_bacteriophages_that_use_an_endolysin-holin_strategy_to_achieve_lysis_of_their_hosts._The_endolysins_are_peptidoglycan-degrading_enzymes_that_are_usually_accumulated_in_the_…
T1H2Uniq_Contig_3363_2	309231	Mycobacterial_4_TMS_phage_holin,_superfamily_IV._These_proteins_are_predicted_transmembrane_proteins_with_probably_four_transmembrane_spans._The_1.E.40_is_represented_by_the_mycobacterial_4_phage_holin,_but_it_also_contains_many_cyanobacterial._proteobacterial_and_firmicute_proteins._Holins_are_encoded_within_the_genomes_of_Gram-positive_and_Gram-negative_bacteria_as_well_as_in_those_of_the_bacte…
T1H2Uniq_Contig_3912_1	316104	GTA_TIM-barrel-like_domain._This_domain_is_found_in_the_gene_transfer_agent_protein._An_unusual_system_of_genetic_exchange_exists_in_the_purple_nonsulfur_bacterium_Rhodobacter_capsulatus._DNA_transmission_is_mediated_by_a_small_bacteriophage-like_particle_called_the_gene_transfer_agent_(GTA)_that_transfers_random_4.5-kb_segments_of_the_producing_cell's_genome_to_recipient_cells,_where_allelic_rep…
T1H2Uniq_Contig_4575_1	271182	Bacteriophage_P4_integrase,_C-terminal_catalytic_domain._P4-like_integrases_are_found_in_temperate_bacteriophages,_integrative_plasmids,_pathogenicity_and_symbiosis_islands,_and_other_mobile_genetic_elements._The_P4_integrase_mediates_integrative_and_excisive_site-specific_recombination_between_two_sites,_called_attachment_sites,_located_on_the_phage_genome_and_the_bacterial_chromosome._The_phage…
T1H2Uniq_Contig_4918_14	236884	bacteriophage_N4_adsorption_protein_B;_Provisional
T1H2Uniq_Contig_5388_2	153089	Class_II_ribonucleotide_reductase,_dimeric_form._Ribonucleotide_reductase_(RNR)_catalyzes_the_reductive_synthesis_of_deoxyribonucleotides_from_their_corresponding_ribonucleotides._It_provides_the_precursors_necessary_for_DNA_synthesis._RNRs_are_separated_into_three_classes_based_on_their_metallocofactor_usage._Class_I_RNRs,_found_in_eukaryotes,_bacteria,_and_bacteriophage,_use_a_diiron-tyrosyl_ra…
T1H2Uniq_Contig_5743_4	308774	Outer_membrane_protein_transport_protein_(OMPP1/FadL/TodX)._This_family_includes_TodX_from_Pseudomonas_putida_F1_and_TbuX_from_Ralstonia_pickettii_PKO1._These_are_membrane_proteins_of_uncertain_function_that_are_involved_in_toluene_catabolism._Related_proteins_involved_in_the_degradation_of_similar_aromatic_hydrocarbons_are_also_in_this_family,_such_as_CymD._This_family_also_includes_FadL_involve…
T1H2Uniq_Contig_6697_1	271179	XerD_and_XerC_integrases,_C-terminal_catalytic_domains._XerDC-like_integrases_are_involved_in_the_site-specific_integration_and_excision_of_lysogenic_bacteriophage_genomes,_transposition_of_conjugative_transposons,_termination_of_chromosomal_replication,_and_stable_plasmid_inheritance._They_share_the_same_fold_in_their_catalytic_domain_containing_six_conserved_active_site_residues_and_the_overall…
T1H2Uniq_Contig_6757_3	310613	Phage_minor_tail_protein_U._Tail_fibre_component_U_of_bacteriophage.
T1H2Uniq_Contig_7302_1	153089	Class_II_ribonucleotide_reductase,_dimeric_form._Ribonucleotide_reductase_(RNR)_catalyzes_the_reductive_synthesis_of_deoxyribonucleotides_from_their_corresponding_ribonucleotides._It_provides_the_precursors_necessary_for_DNA_synthesis._RNRs_are_separated_into_three_classes_based_on_their_metallocofactor_usage._Class_I_RNRs,_found_in_eukaryotes,_bacteria,_and_bacteriophage,_use_a_diiron-tyrosyl_ra…
T1H2Uniq_Contig_7509_20	309825	Baseplate_J-like_protein._The_P2_bacteriophage_J_protein_lies_at_the_edge_of_the_baseplate._This_family_also_includes_a_number_of_bacterial_homologs,_which_are_thought_to_have_been_horizontally_transferred.
T1H2Uniq_Contig_7531_4	314336	Protein_of_unknown_function_(DUF3168)._This_family_of_proteins_has_no_known_function_but_is_likely_to_be_a_component_of_bacteriophage.
T1H2Uniq_Contig_7606_3	308774	Outer_membrane_protein_transport_protein_(OMPP1/FadL/TodX)._This_family_includes_TodX_from_Pseudomonas_putida_F1_and_TbuX_from_Ralstonia_pickettii_PKO1._These_are_membrane_proteins_of_uncertain_function_that_are_involved_in_toluene_catabolism._Related_proteins_involved_in_the_degradation_of_similar_aromatic_hydrocarbons_are_also_in_this_family,_such_as_CymD._This_family_also_includes_FadL_involve…
T1H2Uniq_Contig_7623_34	274169	ribonucleoside-triphosphate_reductase,_adenosylcobalamin-dependent._This_model_represents_a_group_of_adenosylcobalamin(B12)-dependent_ribonucleotide_reductases_(RNR)_related_to_the_characterized_species_from_Lactococcus_leichmannii._RNR's_are_responsible_for_the_conversion_of_the_ribose_sugar_of_RNA_into_the_deoxyribose_sugar_of_DNA._This_is_the_rate-limiting_step_of_DNA_biosynthesis._Thus_model_…
T1H2Uniq_Contig_7821_1	307645	Transposase_DDE_domain._Transposase_proteins_are_necessary_for_efficient_DNA_transposition._This_domain_is_a_member_of_the_DDE_superfamily,_which_contain_three_carboxylate_residues_that_are_believed_to_be_responsible_for_coordinating_metal_ions_needed_for_catalysis._The_catalytic_activity_of_this_enzyme_involves_DNA_cleavage_at_a_specific_site_followed_by_a_strand_transfer_reaction._This_family_c…
T1H2Uniq_Contig_8180_2	238157	Lytic_Transglycosylase_(LT)__and_Goose_Egg_White_Lysozyme_(GEWL)_domain._Members_include_the_soluble_and__insoluble_membrane-bound_LTs_in_bacteria,_the_LTs_in_bacteriophage_lambda,_as_well_as,_the_eukaryotic_"goose-type"_lysozymes_(GEWL).__LTs_catalyze_the_cleavage_of_the_beta-1,4-glycosidic_bond_between_N-acetylmuramic_acid_(MurNAc)_and_N-acetyl-D-glucosamine_(GlcNAc),_as_do_"goose-type"_lysozym…
T1H2Uniq_Contig_8358_1	307645	Transposase_DDE_domain._Transposase_proteins_are_necessary_for_efficient_DNA_transposition._This_domain_is_a_member_of_the_DDE_superfamily,_which_contain_three_carboxylate_residues_that_are_believed_to_be_responsible_for_coordinating_metal_ions_needed_for_catalysis._The_catalytic_activity_of_this_enzyme_involves_DNA_cleavage_at_a_specific_site_followed_by_a_strand_transfer_reaction._This_family_c…
T1H2Uniq_Contig_8699_2	271182	Bacteriophage_P4_integrase,_C-terminal_catalytic_domain._P4-like_integrases_are_found_in_temperate_bacteriophages,_integrative_plasmids,_pathogenicity_and_symbiosis_islands,_and_other_mobile_genetic_elements._The_P4_integrase_mediates_integrative_and_excisive_site-specific_recombination_between_two_sites,_called_attachment_sites,_located_on_the_phage_genome_and_the_bacterial_chromosome._The_phage…
T1H2Uniq_Contig_8744_1	271181	C-terminal_catalytic_domain_of_Lambda_integrase,_a_tyrosine-based_site-specific_recombinase._Lambda-type_integrases_catalyze_site-specific_integration_and_excision_of_temperate_bacteriophages_and_other_mobile_genetic_elements_to_and_from_the_bacterial_host_chromosome._They_are_tyrosine-based_site-specific_recombinase_and_belong_to_the_superfamily_of_DNA_breaking-rejoining_enzymes,_which_share_the…
T1H2Uniq_Contig_9519_1	238377	The_lysozyme_from_bacteriophage_lambda_hydrolyses_the_beta-1,4-glycosidic_bond_between_N-acetylmuramic_acid_(MurNAc)_and_N-acetylglucosamine_(GlcNAc),_as_do_other_lysozymes.__But_unlike_other_lysozymes,_bacteriophage_lambda_does_not_produce_a_reducing_end_upon_cleavage_of_the_peptidoglycan_but_rather_uses_the_6-OH_of_the_same_MurNAc_residue_to_produce_a_1,6-anhydromuramic_acid_terminal_residue_an…
T1H2Uniq_Contig_9549_2	176478	Pol_gammaA_is_a_family_A_polymerase_that_is_responsible_for_DNA_replication_and_repair_in_mitochondria._DNA_polymerase_gamma_(Pol_gamma),_5'-3'_polymerase_domain_(Pol_gammaA)._Pol_gammaA_is_a_family_A_polymerase_that_is_responsible_for_DNA_replication_and_repair_in_mitochondria._Family_A_polymerase_functions_primarily_to_fill_DNA_gaps_that_arise_during_DNA_repair,_recombination_and_replication._D…
T1H2Uniq_Contig_9620_1	311135	Phage_P2_GpU._This_family_consists_of_several_bacterial_and_phage_proteins_of_around_130_residues_in_length_which_seem_to_be_related_to_the_bacteriophage_P2_GpU_protein,_which_is_thought_to_be_involved_in_tail_assembly.
T1H2Uniq_Contig_10339_1	173776	TOPRIM_OLD:_topoisomerase-primase_(TOPRIM)_nucleotidyl_transferase/hydrolase_domain_of_the_type_found_in_bacterial_and_archaeal_nucleases_of_the_OLD_(overcome_lysogenization_defect)_family.__The_bacteriophage_P2_OLD_protein,_which_has_DNase_as_well_as_RNase_activity,_consists_of_an_N-terminal_ABC-type_ATPase_domain_and_a_C-terminal_Toprim_domain;_the_nuclease_activity_of_OLD_is_stimulated_by_ATP,…
T1H2Uniq_Contig_10375_3	237974	bacteriophage_N4_adsorption_protein_B;_Provisional
T1H2Uniq_Contig_10920_7	271181	C-terminal_catalytic_domain_of_Lambda_integrase,_a_tyrosine-based_site-specific_recombinase._Lambda-type_integrases_catalyze_site-specific_integration_and_excision_of_temperate_bacteriophages_and_other_mobile_genetic_elements_to_and_from_the_bacterial_host_chromosome._They_are_tyrosine-based_site-specific_recombinase_and_belong_to_the_superfamily_of_DNA_breaking-rejoining_enzymes,_which_share_the…
T1H2Uniq_Contig_11156_30	309825	Baseplate_J-like_protein._The_P2_bacteriophage_J_protein_lies_at_the_edge_of_the_baseplate._This_family_also_includes_a_number_of_bacterial_homologs,_which_are_thought_to_have_been_horizontally_transferred.
T1H2Uniq_Contig_11206_29	133475	Peptidoglycan_recognition_proteins_(PGRPs)_are_pattern_recognition_receptors_that_bind,_and_in_certain_cases,_hydrolyze_peptidoglycans_(PGNs)_of_bacterial_cell_walls._PGRPs_have_been_divided_into_three_classes:_short_PGRPs_(PGRP-S),_that_are_small_(20_kDa)_extracellular_proteins;_intermediate_PGRPs_(PGRP-I)_that_are_40-45_kDa_and_are_predicted_to_be_transmembrane_proteins;_and_long_PGRPs_(PGRP-L)…
T1H2Uniq_Contig_11970_2	131723	tape_measure_domain._Proteins_containing_this_domain_are_strictly_bacterial,_including_bacteriophage_and_prophage_regions_of_bacterial_genomes._Most_members_are_800_to_1800_amino_acids_long,_making_them_among_the_longest_predicted_proteins_of_their_respective_phage_genomes,_where_they_are_encoded_in_tail_protein_regions._This_roughly_80-residue_domain_described_here_usually_begins_between_residue…
T1H2Uniq_Contig_12223_13	308106	Helix-destabilizing_protein._This_family_contains_the_bacteriophage_helix-destabilizing_protein,_or_single-stranded_DNA_binding_protein,_required_for_DNA_synthesis.
T1H2Uniq_Contig_12392_1	309316	GtrA-like_protein._Members_of_this_family_are_predicted_to_be_integral_membrane_proteins_with_three_or_four_transmembrane_spans._They_are_involved_in_the_synthesis_of_cell_surface_polysaccharides._The_GtrA_family_are_a_subset_of_this_family._GtrA_is_predicted_to_be_an_integral_membrane_protein_with_4_transmembrane_spans._It_is_involved_is_in_O_antigen_modification_by_Shigella_flexneri_bacteriopha…
T1H2Uniq_Contig_12744_3	312491	Domain_of_unknown_function_(DUF1860)._This_domain_has_no_known_function._It_is_predominantly_found_in_the_C-terminus_of_bacteriophage_spike_proteins.
T1H2Uniq_Contig_12774_1	316407	Chaperone_of_endosialidase._This_is_the_very_C-terminal,_chaperone,_domain_of_the_bacteriophage_protein_endosialidase._It_releases_itself,_via_the_serine-lysine_dyad_at_the_N-terminus,_from_the_remainder_of_the_end-tail-spike._Cleavage_occurs_after_the_threonine_which_is_the_final_residue_of_the_End-tail-spike_family,_pfam12219._The_endosialidase_protein_forms_homotrimeric_molecules_in_bacterioph…
T1H2Uniq_Contig_13555_2	213038	Proteins_similar_to_Escherichia_coli_YajQ._In_Pseudomonas_syringae,_YajQ_functions_as_a_host_protein_involved_in_the_temporal_control_of_bacteriophage_Phi6_gene_transcription._It_has_been_shown_to_bind_to_the_phage's_major_structural_core_protein_P1,_most_likely_activating_transcription_by_acting_indirectly_on_the_RNA_polymerase._YajQ_may_remain_bound_to_the_phage_particles_throughout_the_infecti…
T1H2Uniq_Contig_13756_2	236884	bacteriophage_N4_adsorption_protein_B;_Provisional
T1H2Uniq_Contig_13924_8	273688	prevent-host-death_family_protein._This_model_recognizes_a_region_of_about_55_amino_acids_toward_the_N-terminal_end_of_bacterial_proteins_of_about_85_amino_acids_in_length._The_best-characterized_member_is_prevent-host-death_(phd)_of_bacteriophage_P1,_the_antidote_partner_of_death-on-curing_(doc)_(TIGR01550)_in_an_addiction_module._Addiction_modules_prevent_plasmid_curing_by_killing_the_host_cell…
T1H2Uniq_Contig_14196_1	119407	N-acetylmuramoyl-L-alanine_amidase_or_MurNAc-LAA_(also_known_as_peptidoglycan_aminohydrolase,_NAMLA_amidase,_NAMLAA,_Amidase_3,_and_peptidoglycan_amidase;_EC_3.5.1.28)_is_an_autolysin_that_hydrolyzes_the_amide_bond_between_N-acetylmuramoyl_and_L-amino_acids_in_certain_cell_wall_glycopeptides._These_proteins_are_Zn-dependent_peptidases_with_highly_conserved_residues_involved_in_cation_co-ordinatio…
T1H2Uniq_Contig_15446_1	274144	conserved_hypothetical_protein,_ribA/ribD-fused._This_model_describes_a_sequence_region_that_occurs_in_at_least_three_different_polypeptide_contexts._It_is_found_fused_to_GTP_cyclohydrolase_II,_the_RibA_of_riboflavin_biosynthesis_(TIGR00505),_as_in_Vibrio_vulnificus._It_is_found_fused_to_riboflavin_biosynthesis_protein_RibD_(TIGR00326)_in_rice_and_Arabidopsis._It_occurs_as_a_standalone_protein_in…
T1H2Uniq_Contig_15646_1	307645	Transposase_DDE_domain._Transposase_proteins_are_necessary_for_efficient_DNA_transposition._This_domain_is_a_member_of_the_DDE_superfamily,_which_contain_three_carboxylate_residues_that_are_believed_to_be_responsible_for_coordinating_metal_ions_needed_for_catalysis._The_catalytic_activity_of_this_enzyme_involves_DNA_cleavage_at_a_specific_site_followed_by_a_strand_transfer_reaction._This_family_c…
T1H2Uniq_Contig_15776_2	273690	phage_major_capsid_protein,_HK97_family._This_model_family_represents_the_major_capsid_protein_component_of_the_heads_(capsids)_of_bacteriophage_HK97,_phi-105,_P27,_and_related_phage._This_model_represents_one_of_several_analogous_families_lacking_detectable_sequence_similarity._The_gene_encoding_this_component_is_typically_located_in_an_operon_encoding_the_small_and_large_terminase_subunits,_the…
T1H2Uniq_Contig_15946_1	311135	Phage_P2_GpU._This_family_consists_of_several_bacterial_and_phage_proteins_of_around_130_residues_in_length_which_seem_to_be_related_to_the_bacteriophage_P2_GpU_protein,_which_is_thought_to_be_involved_in_tail_assembly.
T1H2Uniq_Contig_16042_2	308774	Outer_membrane_protein_transport_protein_(OMPP1/FadL/TodX)._This_family_includes_TodX_from_Pseudomonas_putida_F1_and_TbuX_from_Ralstonia_pickettii_PKO1._These_are_membrane_proteins_of_uncertain_function_that_are_involved_in_toluene_catabolism._Related_proteins_involved_in_the_degradation_of_similar_aromatic_hydrocarbons_are_also_in_this_family,_such_as_CymD._This_family_also_includes_FadL_involve…
T1H2Uniq_Contig_16769_3	309316	GtrA-like_protein._Members_of_this_family_are_predicted_to_be_integral_membrane_proteins_with_three_or_four_transmembrane_spans._They_are_involved_in_the_synthesis_of_cell_surface_polysaccharides._The_GtrA_family_are_a_subset_of_this_family._GtrA_is_predicted_to_be_an_integral_membrane_protein_with_4_transmembrane_spans._It_is_involved_is_in_O_antigen_modification_by_Shigella_flexneri_bacteriopha…
T1H2Uniq_Contig_16984_10	313720	Ash_protein_family._This_family_was_identified_by_Iyer_and_colleagues._It_includes_the_Ash_protein_from_bacteriophage_P4.
T1H2Uniq_Contig_17560_15	237974	bacteriophage_N4_adsorption_protein_B;_Provisional
T1H2Uniq_Contig_17692_1	271182	Bacteriophage_P4_integrase,_C-terminal_catalytic_domain._P4-like_integrases_are_found_in_temperate_bacteriophages,_integrative_plasmids,_pathogenicity_and_symbiosis_islands,_and_other_mobile_genetic_elements._The_P4_integrase_mediates_integrative_and_excisive_site-specific_recombination_between_two_sites,_called_attachment_sites,_located_on_the_phage_genome_and_the_bacterial_chromosome._The_phage…
T1H2Uniq_Contig_17902_3	236884	bacteriophage_N4_adsorption_protein_B;_Provisional
T1H2Uniq_Contig_19997_1	314786	Peptidase_G2,_IMC_autoproteolytic_cleavage_domain._This_domain_is_found_at_the_very_C-terminus_of_bacteriophage_parallel_beta-helical_tailspike_proteins._It_carries_the_enzymic_residues_that_induce_autoproteolytic_cleavage_to_bring_about_maturation_of_the_folding_process_of_the_helix_in_a_chaperone-like_manner._The_domain_thus_mediates_the_assembly_of_a_large_tailspike_protein_and_then_releases_i…
T1H2Uniq_Contig_20128_1	236884	bacteriophage_N4_adsorption_protein_B;_Provisional
T1H2Uniq_Contig_20223_2	240129	Prim_Pol:_Primase-polymerase_(primpol)_domain_of_the_type_found_in_bifunctional_replicases_from_archaeal_plasmids,_including_ORF904_protein_of_the_crenarchaeal_plasmid_pRN1_from_Sulfolobus_islandicus_(pRN1_primpol)._These_primpol_domains_belong_to_the_archaeal/eukaryal_primase_(AEP)_superfamily._This_group_includes_archaeal_plasmids_and_bacteriophage_AEPs._The_ORF904_protein_is_a_multifunctional_…
T1H2Uniq_Contig_21611_1	316104	GTA_TIM-barrel-like_domain._This_domain_is_found_in_the_gene_transfer_agent_protein._An_unusual_system_of_genetic_exchange_exists_in_the_purple_nonsulfur_bacterium_Rhodobacter_capsulatus._DNA_transmission_is_mediated_by_a_small_bacteriophage-like_particle_called_the_gene_transfer_agent_(GTA)_that_transfers_random_4.5-kb_segments_of_the_producing_cell's_genome_to_recipient_cells,_where_allelic_rep…
T1H2Uniq_Contig_21899_1	308106	Helix-destabilizing_protein._This_family_contains_the_bacteriophage_helix-destabilizing_protein,_or_single-stranded_DNA_binding_protein,_required_for_DNA_synthesis.
T1H2Uniq_Contig_22052_3	239737	Serine_Recombinase_(SR)_family,_Resolvase_and_Invertase_subfamily,_catalytic_domain;_members_contain_a_C-terminal_DNA_binding_domain._Serine_recombinases_catalyze_site-specific_recombination_of_DNA_molecules_by_a_concerted,_four-strand_cleavage_and_rejoining_mechanism_which_involves_a_transient_phosphoserine_linkage_between_DNA_and_the_enzyme._They_are_functionally_versatile_and_include_resolvase…
T1H2Uniq_Contig_22091_4	153089	Class_II_ribonucleotide_reductase,_dimeric_form._Ribonucleotide_reductase_(RNR)_catalyzes_the_reductive_synthesis_of_deoxyribonucleotides_from_their_corresponding_ribonucleotides._It_provides_the_precursors_necessary_for_DNA_synthesis._RNRs_are_separated_into_three_classes_based_on_their_metallocofactor_usage._Class_I_RNRs,_found_in_eukaryotes,_bacteria,_and_bacteriophage,_use_a_diiron-tyrosyl_ra…
T1H2Uniq_Contig_22181_33	236884	bacteriophage_N4_adsorption_protein_B;_Provisional
T1H2Uniq_Contig_22380_1	131723	tape_measure_domain._Proteins_containing_this_domain_are_strictly_bacterial,_including_bacteriophage_and_prophage_regions_of_bacterial_genomes._Most_members_are_800_to_1800_amino_acids_long,_making_them_among_the_longest_predicted_proteins_of_their_respective_phage_genomes,_where_they_are_encoded_in_tail_protein_regions._This_roughly_80-residue_domain_described_here_usually_begins_between_residue…
T1H2Uniq_Contig_22688_4	273690	phage_major_capsid_protein,_HK97_family._This_model_family_represents_the_major_capsid_protein_component_of_the_heads_(capsids)_of_bacteriophage_HK97,_phi-105,_P27,_and_related_phage._This_model_represents_one_of_several_analogous_families_lacking_detectable_sequence_similarity._The_gene_encoding_this_component_is_typically_located_in_an_operon_encoding_the_small_and_large_terminase_subunits,_the…
T1H2Uniq_Contig_22810_2	271181	C-terminal_catalytic_domain_of_Lambda_integrase,_a_tyrosine-based_site-specific_recombinase._Lambda-type_integrases_catalyze_site-specific_integration_and_excision_of_temperate_bacteriophages_and_other_mobile_genetic_elements_to_and_from_the_bacterial_host_chromosome._They_are_tyrosine-based_site-specific_recombinase_and_belong_to_the_superfamily_of_DNA_breaking-rejoining_enzymes,_which_share_the…
T1H2Uniq_Contig_23250_5	271182	Bacteriophage_P4_integrase,_C-terminal_catalytic_domain._P4-like_integrases_are_found_in_temperate_bacteriophages,_integrative_plasmids,_pathogenicity_and_symbiosis_islands,_and_other_mobile_genetic_elements._The_P4_integrase_mediates_integrative_and_excisive_site-specific_recombination_between_two_sites,_called_attachment_sites,_located_on_the_phage_genome_and_the_bacterial_chromosome._The_phage…
T1H2Uniq_Contig_24195_31	273690	phage_major_capsid_protein,_HK97_family._This_model_family_represents_the_major_capsid_protein_component_of_the_heads_(capsids)_of_bacteriophage_HK97,_phi-105,_P27,_and_related_phage._This_model_represents_one_of_several_analogous_families_lacking_detectable_sequence_similarity._The_gene_encoding_this_component_is_typically_located_in_an_operon_encoding_the_small_and_large_terminase_subunits,_the…
T1H2Uniq_Contig_24195_32	153446	Head-Tail_Connector_Protein_gp6_of_Bacteriophage_HK97_and_similar_proteins._The_bacteriophage_HK97_gp6_protein_is_critical_in_the_assembly_of_the_connector,_a_specialized_structure_that_serves_as_an_interface_for_head_and_tail_attachment,_as_well_as_a_point_at_which_DNA_exits_the_head_during_infection_by_the_bacteriophage._It_forms_a_dodecameric_ring_structure_that_comprises_the_middle_ring_of_th…
T1H2Uniq_Contig_24195_41	313354	Phage_tail_assembly_chaperone_proteins,_E,_or_41_or_14._This_is_family_of_various_Myoviridae_bacteriophage_tail_assembly_chaperone,_or_TAC,_proteins.
T1H2Uniq_Contig_24253_2	308115	Mu_DNA-binding_domain._This_family_consists_of_MuA-transposase_and_repressor_protein_CI._These_proteins_contain_homologous_DNA-binding_domains_at_their_N-termini_which_compete_for_the_same_DNA_site_within_the_Mu_bacteriophage_genome.
T1H2Uniq_Contig_24457_2	308115	Mu_DNA-binding_domain._This_family_consists_of_MuA-transposase_and_repressor_protein_CI._These_proteins_contain_homologous_DNA-binding_domains_at_their_N-termini_which_compete_for_the_same_DNA_site_within_the_Mu_bacteriophage_genome.
T1H2Uniq_Contig_25494_4	310457	Phage_terminase_large_subunit_(GpA)._This_family_consists_of_several_phage_terminase_large_subunit_proteins_as_well_as_related_sequences_from_several_bacterial_species._The_DNA_packaging_enzyme_of_bacteriophage_lambda,_terminase,_is_a_heteromultimer_composed_of_a_small_subunit,_gpNu1,_and_a_large_subunit,_gpA,_products_of_the_Nu1_and_A_genes,_respectively._Terminase_is_involved_in_the_site-specif…
T1H2Uniq_Contig_25504_2	308115	Mu_DNA-binding_domain._This_family_consists_of_MuA-transposase_and_repressor_protein_CI._These_proteins_contain_homologous_DNA-binding_domains_at_their_N-termini_which_compete_for_the_same_DNA_site_within_the_Mu_bacteriophage_genome.
T1H2Uniq_Contig_25988_1	236884	bacteriophage_N4_adsorption_protein_B;_Provisional
T1H2Uniq_Contig_26110_115	316844	Abortive_infection_C-terminus._This_domain_is_found_at_the_C-terminus_of_the_Lactococcus_lactis_abortive_infection_protein_Abi-859._This_protein_confers_bacteriophage_resistance.
T1H2Uniq_Contig_27089_1	153089	Class_II_ribonucleotide_reductase,_dimeric_form._Ribonucleotide_reductase_(RNR)_catalyzes_the_reductive_synthesis_of_deoxyribonucleotides_from_their_corresponding_ribonucleotides._It_provides_the_precursors_necessary_for_DNA_synthesis._RNRs_are_separated_into_three_classes_based_on_their_metallocofactor_usage._Class_I_RNRs,_found_in_eukaryotes,_bacteria,_and_bacteriophage,_use_a_diiron-tyrosyl_ra…
T1H2Uniq_Contig_28351_12	239737	Serine_Recombinase_(SR)_family,_Resolvase_and_Invertase_subfamily,_catalytic_domain;_members_contain_a_C-terminal_DNA_binding_domain._Serine_recombinases_catalyze_site-specific_recombination_of_DNA_molecules_by_a_concerted,_four-strand_cleavage_and_rejoining_mechanism_which_involves_a_transient_phosphoserine_linkage_between_DNA_and_the_enzyme._They_are_functionally_versatile_and_include_resolvase…
T1H2Uniq_Contig_28598_1	271180	C-terminal_catalytic_domain_of_Cre_recombinase_(also_called_integrase)._Cre-like_recombinases_are_tyrosine_based_site_specific_recombinases._They_belong_to_the_superfamily_of_DNA_breaking-rejoining_enzymes,_which_share_the_same_fold_in_their_catalytic_domain_and_the_overall_reaction_mechanism._The_bacteriophage_P1_Cre_recombinase_maintains_the_circular_phage_replicon_in_a_monomeric_state_by_catal…
T1H2Uniq_Contig_28743_1	131723	tape_measure_domain._Proteins_containing_this_domain_are_strictly_bacterial,_including_bacteriophage_and_prophage_regions_of_bacterial_genomes._Most_members_are_800_to_1800_amino_acids_long,_making_them_among_the_longest_predicted_proteins_of_their_respective_phage_genomes,_where_they_are_encoded_in_tail_protein_regions._This_roughly_80-residue_domain_described_here_usually_begins_between_residue…
T1H2Uniq_Contig_28778_52	309551	Protein_of_unknown_function_(DUF551)._This_family_represents_the_carboxy_terminus_of_a_protein_of_unknown_function,_found_in_dsDNA_viruses_with_no_RNA_stage,_including_bacteriophages_lambda_and_P22,_and_also_in_some_Escherichia_coli_prophages.
T1H2Uniq_Contig_28970_1	307645	Transposase_DDE_domain._Transposase_proteins_are_necessary_for_efficient_DNA_transposition._This_domain_is_a_member_of_the_DDE_superfamily,_which_contain_three_carboxylate_residues_that_are_believed_to_be_responsible_for_coordinating_metal_ions_needed_for_catalysis._The_catalytic_activity_of_this_enzyme_involves_DNA_cleavage_at_a_specific_site_followed_by_a_strand_transfer_reaction._This_family_c…
T1H2Uniq_Contig_29137_26	115703	Protein_of_unknown_function_(DUF1340)._This_family_consists_of_several_hypothetical_Streptococcus_thermophilus_bacteriophage_proteins_of_around_235_residues_in_length._The_function_of_this_family_is_unknown.
T1H2Uniq_Contig_29426_24	291589	Short_tail_fibre_protein_receptor-binding_domain._This_domain_is_a_receptor_binding_domain_found_on_bacteriophage_short_tail_fibre_proteins._It_contains_a_zinc-binding_site_and_a_potential_lipopolysaccharide-binding_site.
T1H2Uniq_Contig_29477_1	238419	TopoIIA_Trans_DNA_gyrase:_Transducer_domain,_having_a_ribosomal_S5_domain_2-like_fold,_of_the_type_found_in_proteins_of_the_type_IIA_family_of_DNA_topoisomerases_similar_to_the_B_subunits_of_E._coli_DNA_gyrase_and_E._coli_Topoisomerase_IV_which_are__heterodimers_composed_of_two_subunits.__The_type_IIA_enzymes_are_the_predominant_form_of_topoisomerase_and_are_found_in_some_bacteriophages,_viruses_…
T1H2Uniq_Contig_29711_1	236884	bacteriophage_N4_adsorption_protein_B;_Provisional
T1H2Uniq_Contig_30032_1	310457	Phage_terminase_large_subunit_(GpA)._This_family_consists_of_several_phage_terminase_large_subunit_proteins_as_well_as_related_sequences_from_several_bacterial_species._The_DNA_packaging_enzyme_of_bacteriophage_lambda,_terminase,_is_a_heteromultimer_composed_of_a_small_subunit,_gpNu1,_and_a_large_subunit,_gpA,_products_of_the_Nu1_and_A_genes,_respectively._Terminase_is_involved_in_the_site-specif…
T1H2Uniq_Contig_30358_1	271175	DNA_breaking-rejoining_enzymes,_C-terminal_catalytic_domain._The_DNA_breaking-rejoining_enzyme_superfamily_includes_type_IB_topoisomerases_and_tyrosine_based_site-specific_recombinases_(integrases)_that_share_the_same_fold_in_their_catalytic_domain_containing_conserved_active_site_residues._The_best-studied_members_of_this_diverse_superfamily_include_Human_topoisomerase_I,_the_bacteriophage_lambd…
T1H2Uniq_Contig_30358_2	271175	DNA_breaking-rejoining_enzymes,_C-terminal_catalytic_domain._The_DNA_breaking-rejoining_enzyme_superfamily_includes_type_IB_topoisomerases_and_tyrosine_based_site-specific_recombinases_(integrases)_that_share_the_same_fold_in_their_catalytic_domain_containing_conserved_active_site_residues._The_best-studied_members_of_this_diverse_superfamily_include_Human_topoisomerase_I,_the_bacteriophage_lambd…
T1H2Uniq_Contig_30623_13	314594	Protein_of_unknwon_function_(DUF3310)._This_is_a_family_of_conserved_bacteriophage_proteins_of_unknown_function.
T1H2Uniq_Contig_31235_1	271180	C-terminal_catalytic_domain_of_Cre_recombinase_(also_called_integrase)._Cre-like_recombinases_are_tyrosine_based_site_specific_recombinases._They_belong_to_the_superfamily_of_DNA_breaking-rejoining_enzymes,_which_share_the_same_fold_in_their_catalytic_domain_and_the_overall_reaction_mechanism._The_bacteriophage_P1_Cre_recombinase_maintains_the_circular_phage_replicon_in_a_monomeric_state_by_catal…
T1H2Uniq_Contig_31462_1	273690	phage_major_capsid_protein,_HK97_family._This_model_family_represents_the_major_capsid_protein_component_of_the_heads_(capsids)_of_bacteriophage_HK97,_phi-105,_P27,_and_related_phage._This_model_represents_one_of_several_analogous_families_lacking_detectable_sequence_similarity._The_gene_encoding_this_component_is_typically_located_in_an_operon_encoding_the_small_and_large_terminase_subunits,_the…
T1H2Uniq_Contig_31561_2	271175	DNA_breaking-rejoining_enzymes,_C-terminal_catalytic_domain._The_DNA_breaking-rejoining_enzyme_superfamily_includes_type_IB_topoisomerases_and_tyrosine_based_site-specific_recombinases_(integrases)_that_share_the_same_fold_in_their_catalytic_domain_containing_conserved_active_site_residues._The_best-studied_members_of_this_diverse_superfamily_include_Human_topoisomerase_I,_the_bacteriophage_lambd…
T1H2Uniq_Contig_31905_3	185709	Adenylation_domain_of_ATP-dependent_DNA_Ligases._ATP-dependent_polynucleotide_ligases_catalyze_phosphodiester_bond_formation_using_nicked_nucleic_acid_substrates_with_the_high_energy_nucleotide_of_ATP_as_a_cofactor_in_a_three_step_reaction_mechanism._DNA_ligases_play_a_vital_role_in_the_diverse_processes_of_DNA_replication,_recombination_and_repair._ATP-dependent_ligases_are_present_in_many_organ…
T1H2Uniq_Contig_32302_2	308774	Outer_membrane_protein_transport_protein_(OMPP1/FadL/TodX)._This_family_includes_TodX_from_Pseudomonas_putida_F1_and_TbuX_from_Ralstonia_pickettii_PKO1._These_are_membrane_proteins_of_uncertain_function_that_are_involved_in_toluene_catabolism._Related_proteins_involved_in_the_degradation_of_similar_aromatic_hydrocarbons_are_also_in_this_family,_such_as_CymD._This_family_also_includes_FadL_involve…
T1H2Uniq_Contig_32347_1	307645	Transposase_DDE_domain._Transposase_proteins_are_necessary_for_efficient_DNA_transposition._This_domain_is_a_member_of_the_DDE_superfamily,_which_contain_three_carboxylate_residues_that_are_believed_to_be_responsible_for_coordinating_metal_ions_needed_for_catalysis._The_catalytic_activity_of_this_enzyme_involves_DNA_cleavage_at_a_specific_site_followed_by_a_strand_transfer_reaction._This_family_c…
T1H2Uniq_Contig_32913_3	308774	Outer_membrane_protein_transport_protein_(OMPP1/FadL/TodX)._This_family_includes_TodX_from_Pseudomonas_putida_F1_and_TbuX_from_Ralstonia_pickettii_PKO1._These_are_membrane_proteins_of_uncertain_function_that_are_involved_in_toluene_catabolism._Related_proteins_involved_in_the_degradation_of_similar_aromatic_hydrocarbons_are_also_in_this_family,_such_as_CymD._This_family_also_includes_FadL_involve…
T1H2Uniq_Contig_33566_2	283385	Zonular_occludens_toxin_(Zot)._This_family_consists_of_bacterial_and_viral_proteins_which_are_very_similar_to_the_Zonular_occludens_toxin_(Zot)._Zot_is_elaborated_by_bacteriophages_present_in_toxigenic_strains_of_Vibrio_cholerae._Zot_is_a_single_polypeptide_chain_of_44.8_kDa,_with_the_ability_to_reversibly_alter_intestinal_epithelial_tight_junctions,_allowing_the_passage_of_macromolecules_through…
T1H2Uniq_Contig_34148_36	280467	Scaffold_protein_B._This_is_a_family_of_proteins_from_single-stranded_DNA_bacteriophages._Scaffold_proteins_B_and_D_are_required_for_procapsid_formation._Sixty_copies_of_the_internal_scaffold_protein_B_are_found_in_the_procapsid.
T1H2Uniq_Contig_34548_3	315863	Bacteriophage_N_adsorption_protein_A_C-term._The_function_of_this_domain_is_unknown_but_it_is_found_at_the_C-terminus_of_bacteriophage_N4_adsorption_protein_A,_in_association_with_an_N-terminal_region_of_TPR_repeats.
T1H2Uniq_Contig_35132_2	311135	Phage_P2_GpU._This_family_consists_of_several_bacterial_and_phage_proteins_of_around_130_residues_in_length_which_seem_to_be_related_to_the_bacteriophage_P2_GpU_protein,_which_is_thought_to_be_involved_in_tail_assembly.
T1H2Uniq_Contig_35351_1	312527	Bacteriophage_lambda_integrase,_N-terminal_domain._The_amino_terminal_domain_of_bacteriophage_lambda_integrase_folds_into_a_three-stranded,_antiparallel_beta-sheet_that_packs_against_a_C-terminal_alpha-helix,_adopting_a_fold_that_is_structurally_related_to_the_three-stranded_beta-sheet_family_of_DNA-binding_domains_(which_includes_the_GCC-box_DNA-binding_domain_and_the_N-terminal_domain_of_Tn916_…
T1H2Uniq_Contig_35498_2	314507	P22_coat_protein_-_gene_protein_5._This_family_of_proteins_represents_gene_product_5_from_bacteriophage_P22._This_protein_is_involved_in_the_formation_of_the_pro-capsid_shells_in_the_bacteriophage._In_total,_there_are_415_molecules_of_the_coat_protein_which_are_arranged_in_an_icosahedral_shell.
T1H2Uniq_Contig_35542_3	309231	Mycobacterial_4_TMS_phage_holin,_superfamily_IV._These_proteins_are_predicted_transmembrane_proteins_with_probably_four_transmembrane_spans._The_1.E.40_is_represented_by_the_mycobacterial_4_phage_holin,_but_it_also_contains_many_cyanobacterial._proteobacterial_and_firmicute_proteins._Holins_are_encoded_within_the_genomes_of_Gram-positive_and_Gram-negative_bacteria_as_well_as_in_those_of_the_bacte…
T1H2Uniq_Contig_37036_1	237800	bacteriophage_N4_adsorption_protein_B;_Provisional
T1H2Uniq_Contig_37184_6	293119	Phage_P22-like_portal_protein._The_portal_protein_of_P22_and_similar_Podoviridae_tail_phages_is_a_dodecameric_structure_consisting_of_a_hip_(2),_a_leg(1)_and_a_barrel(3)._DNA_viruses_such_as_bacteriophages_and_herpesviruses_deliver_their_genome_into_and_out_of_the_capsid_through_large_proteinaceous_assemblies,_known_as_portal_proteins._Domains_1_and_3_are_mostly_helical_and_form_the_majority_of_t…
T1H2Uniq_Contig_37541_6	308774	Outer_membrane_protein_transport_protein_(OMPP1/FadL/TodX)._This_family_includes_TodX_from_Pseudomonas_putida_F1_and_TbuX_from_Ralstonia_pickettii_PKO1._These_are_membrane_proteins_of_uncertain_function_that_are_involved_in_toluene_catabolism._Related_proteins_involved_in_the_degradation_of_similar_aromatic_hydrocarbons_are_also_in_this_family,_such_as_CymD._This_family_also_includes_FadL_involve…
T1H2Uniq_Contig_37567_1	271182	Bacteriophage_P4_integrase,_C-terminal_catalytic_domain._P4-like_integrases_are_found_in_temperate_bacteriophages,_integrative_plasmids,_pathogenicity_and_symbiosis_islands,_and_other_mobile_genetic_elements._The_P4_integrase_mediates_integrative_and_excisive_site-specific_recombination_between_two_sites,_called_attachment_sites,_located_on_the_phage_genome_and_the_bacterial_chromosome._The_phage…
T1H2Uniq_Contig_38171_2	271180	C-terminal_catalytic_domain_of_Cre_recombinase_(also_called_integrase)._Cre-like_recombinases_are_tyrosine_based_site_specific_recombinases._They_belong_to_the_superfamily_of_DNA_breaking-rejoining_enzymes,_which_share_the_same_fold_in_their_catalytic_domain_and_the_overall_reaction_mechanism._The_bacteriophage_P1_Cre_recombinase_maintains_the_circular_phage_replicon_in_a_monomeric_state_by_catal…
T1H2Uniq_Contig_38361_1	310485	Phage_capsid_scaffolding_protein_(GPO)_serine_peptidase._This_family_consists_of_several_bacteriophage_capsid_scaffolding_proteins_(GPO)_and_some_related_bacterial_sequences._GPO_is_thought_to_function_in_both_the_assembly_of_proheads_and_the_cleavage_of_GPN._The_family_is_found_to_function_as_a_serine_peptidase,_with_a_conserved_Asp,_His_and_Ser_catalytic_triad,_as_in_subtilisin,_and_as_represen…
T1H2Uniq_Contig_38698_1	273690	phage_major_capsid_protein,_HK97_family._This_model_family_represents_the_major_capsid_protein_component_of_the_heads_(capsids)_of_bacteriophage_HK97,_phi-105,_P27,_and_related_phage._This_model_represents_one_of_several_analogous_families_lacking_detectable_sequence_similarity._The_gene_encoding_this_component_is_typically_located_in_an_operon_encoding_the_small_and_large_terminase_subunits,_the…
T1H2Uniq_Contig_39027_1	310115	Bacteriophage_CII_protein._This_family_consists_of_several_phage_CII_regulatory_proteins._CII_plays_a_key_role_in_the_lysis-lysogeny_decision_in_bacteriophage_lambda_and_related_phages.
T1H2Uniq_Contig_39070_1	316407	Chaperone_of_endosialidase._This_is_the_very_C-terminal,_chaperone,_domain_of_the_bacteriophage_protein_endosialidase._It_releases_itself,_via_the_serine-lysine_dyad_at_the_N-terminus,_from_the_remainder_of_the_end-tail-spike._Cleavage_occurs_after_the_threonine_which_is_the_final_residue_of_the_End-tail-spike_family,_pfam12219._The_endosialidase_protein_forms_homotrimeric_molecules_in_bacterioph…
T1H2Uniq_Contig_39307_24	147508	Phage_Coat_protein_B._The_major_coat_protein_in_the_capsid_of_filamentous_bacteriophage_forms_a_helical_assembly_of_about_7000_identical_protomers,_with_each_protomer_comprised_of_46_amino_acid,_after_the_cleavage_of_the_signal_peptide._Each_protomer_forms_a_slightly_curved_helix_that_combine_to_form_a_tubular_structure_that_encapsulates_the_viral_DNA.
T1H2Uniq_Contig_39515_1	238211	Thymidylate_synthase_and_pyrimidine_hydroxymethylase:_Thymidylate_synthase_(TS)_and_deoxycytidylate_hydroxymethylase_(dCMP-HMase)_are_homologs_that_catalyze_analogous_alkylation_of_C5_of_pyrimidine_nucleotides._Both_enzymes_are_involved_in_the_biosynthesis_of_DNA_precursors_and_are_active_as_homodimers._However,_they_exhibit_distinct_pyrimidine_base_specificities_and_differ_in_the_details_of_thei…
T1H2Uniq_Contig_39725_3	239942	SSB_OBF:_A_subfamily_of_OB_folds_similar_to_the_OB_fold_of_ssDNA-binding_protein_(SSB)._SSBs_bind_with_high_affinity_to_ssDNA._They_bind_to_and_protect_ssDNA_intermediates_during_DNA_metabolic_pathways._All_bacterial_and_eukaryotic_SSBs_studied_to_date_oligomerize_to_bring_together_four_OB_folds_in_their_active_state._The_majority_(e.g._Escherichia_coli_SSB)_have_a_single_OB_fold_per_monomer,_whi…
T1H2Uniq_Contig_39764_5	309231	Mycobacterial_4_TMS_phage_holin,_superfamily_IV._These_proteins_are_predicted_transmembrane_proteins_with_probably_four_transmembrane_spans._The_1.E.40_is_represented_by_the_mycobacterial_4_phage_holin,_but_it_also_contains_many_cyanobacterial._proteobacterial_and_firmicute_proteins._Holins_are_encoded_within_the_genomes_of_Gram-positive_and_Gram-negative_bacteria_as_well_as_in_those_of_the_bacte…
T1H2Uniq_Contig_39920_1	311727	gp58-like_protein._Sequences_found_in_this_family_are_derived_from_a_number_of_bacteriophage_and_prophage_proteins._They_are_similar_to_gp58,_a_minor_structural_protein_of_Lactococcus_delbrueckii_bacteriophage_LL-H.
T1H2Uniq_Contig_39985_2	309825	Baseplate_J-like_protein._The_P2_bacteriophage_J_protein_lies_at_the_edge_of_the_baseplate._This_family_also_includes_a_number_of_bacterial_homologs,_which_are_thought_to_have_been_horizontally_transferred.
T1H2Uniq_Contig_40001_2	239737	Serine_Recombinase_(SR)_family,_Resolvase_and_Invertase_subfamily,_catalytic_domain;_members_contain_a_C-terminal_DNA_binding_domain._Serine_recombinases_catalyze_site-specific_recombination_of_DNA_molecules_by_a_concerted,_four-strand_cleavage_and_rejoining_mechanism_which_involves_a_transient_phosphoserine_linkage_between_DNA_and_the_enzyme._They_are_functionally_versatile_and_include_resolvase…
T1H2Uniq_Contig_40043_4	283385	Zonular_occludens_toxin_(Zot)._This_family_consists_of_bacterial_and_viral_proteins_which_are_very_similar_to_the_Zonular_occludens_toxin_(Zot)._Zot_is_elaborated_by_bacteriophages_present_in_toxigenic_strains_of_Vibrio_cholerae._Zot_is_a_single_polypeptide_chain_of_44.8_kDa,_with_the_ability_to_reversibly_alter_intestinal_epithelial_tight_junctions,_allowing_the_passage_of_macromolecules_through…
T1H2Uniq_Contig_40518_11	284235	Prophage_minor_tail_protein_Z_(GPZ)._This_family_consists_of_several_prophage_minor_tail_protein_Z_like_sequences_from_Escherichia_coli,_Salmonella_typhimurium_and_Lambda-like_bacteriophages.
T1H2Uniq_Contig_41378_1	284479	Major_capsid_protein_Gp23._This_family_contains_a_number_of_major_capsid_Gp23_proteins_approximately_500_residues_long,_from_T4-like_bacteriophages.
T1H2Uniq_Contig_41570_7	147508	Phage_Coat_protein_B._The_major_coat_protein_in_the_capsid_of_filamentous_bacteriophage_forms_a_helical_assembly_of_about_7000_identical_protomers,_with_each_protomer_comprised_of_46_amino_acid,_after_the_cleavage_of_the_signal_peptide._Each_protomer_forms_a_slightly_curved_helix_that_combine_to_form_a_tubular_structure_that_encapsulates_the_viral_DNA.
T1H2Uniq_Contig_41570_12	283385	Zonular_occludens_toxin_(Zot)._This_family_consists_of_bacterial_and_viral_proteins_which_are_very_similar_to_the_Zonular_occludens_toxin_(Zot)._Zot_is_elaborated_by_bacteriophages_present_in_toxigenic_strains_of_Vibrio_cholerae._Zot_is_a_single_polypeptide_chain_of_44.8_kDa,_with_the_ability_to_reversibly_alter_intestinal_epithelial_tight_junctions,_allowing_the_passage_of_macromolecules_through…
T1H2Uniq_Contig_42064_1	283125	Bacteriophage_peptidoglycan_hydrolase._At_least_one_of_the_members_of_this_family,_the_Pal_protein_from_the_pneumococcal_bacteriophage_Dp-1_has_been_shown_to_be_a_N-acetylmuramoyl-L-alanine_amidase._According_to_the_known_modular_structure_of_this_and_other_peptidoglycan_hydrolases_from_the_pneumococcal_system,_the_active_site_should_reside_at_the_N-terminal_domain_whereas_the_C-terminal_domain_b…
T1H2Uniq_Contig_42069_1	119407	N-acetylmuramoyl-L-alanine_amidase_or_MurNAc-LAA_(also_known_as_peptidoglycan_aminohydrolase,_NAMLA_amidase,_NAMLAA,_Amidase_3,_and_peptidoglycan_amidase;_EC_3.5.1.28)_is_an_autolysin_that_hydrolyzes_the_amide_bond_between_N-acetylmuramoyl_and_L-amino_acids_in_certain_cell_wall_glycopeptides._These_proteins_are_Zn-dependent_peptidases_with_highly_conserved_residues_involved_in_cation_co-ordinatio…
T1H2Uniq_Contig_42137_1	239737	Serine_Recombinase_(SR)_family,_Resolvase_and_Invertase_subfamily,_catalytic_domain;_members_contain_a_C-terminal_DNA_binding_domain._Serine_recombinases_catalyze_site-specific_recombination_of_DNA_molecules_by_a_concerted,_four-strand_cleavage_and_rejoining_mechanism_which_involves_a_transient_phosphoserine_linkage_between_DNA_and_the_enzyme._They_are_functionally_versatile_and_include_resolvase…
T1H2Uniq_Contig_42383_3	309383	Phage_Mu_protein_F_like_protein._Members_of_this_family_are_found_in_double-stranded_DNA_bacteriophages,_and_in_some_bacteria._A_member_of_this_family_is_required_for_viral_head_morphogenesis_in_bacteriophage_SPP1._This_family_is_possibly_a_minor_head_protein._This_family_may_be_related_to_the_family_TT_ORF1_(pfam02956).
T1H2Uniq_Contig_42456_1	311277	Bacteriophage_T4-like_capsid_assembly_protein_(Gp20)._This_family_consists_of_several_bacteriophage_T4-like_capsid_assembly_(or_portal)_proteins._The_exact_mechanism_by_which_the_double-stranded_(ds)_DNA_bacteriophages_incorporate_the_portal_protein_at_a_unique_vertex_of_the_icosahedral_capsid_is_unknown._In_phage_T4,_there_is_evidence_that_this_vertex,_constituted_by_12_subunits_of_gp20,_acts_as…
T1H2Uniq_Contig_42959_17	237974	bacteriophage_N4_adsorption_protein_B;_Provisional
T1H2Uniq_Contig_43839_3	310457	Phage_terminase_large_subunit_(GpA)._This_family_consists_of_several_phage_terminase_large_subunit_proteins_as_well_as_related_sequences_from_several_bacterial_species._The_DNA_packaging_enzyme_of_bacteriophage_lambda,_terminase,_is_a_heteromultimer_composed_of_a_small_subunit,_gpNu1,_and_a_large_subunit,_gpA,_products_of_the_Nu1_and_A_genes,_respectively._Terminase_is_involved_in_the_site-specif…
T1H2Uniq_Contig_44538_3	310115	Bacteriophage_CII_protein._This_family_consists_of_several_phage_CII_regulatory_proteins._CII_plays_a_key_role_in_the_lysis-lysogeny_decision_in_bacteriophage_lambda_and_related_phages.
T1H2Uniq_Contig_44588_2	238157	Lytic_Transglycosylase_(LT)__and_Goose_Egg_White_Lysozyme_(GEWL)_domain._Members_include_the_soluble_and__insoluble_membrane-bound_LTs_in_bacteria,_the_LTs_in_bacteriophage_lambda,_as_well_as,_the_eukaryotic_"goose-type"_lysozymes_(GEWL).__LTs_catalyze_the_cleavage_of_the_beta-1,4-glycosidic_bond_between_N-acetylmuramic_acid_(MurNAc)_and_N-acetyl-D-glucosamine_(GlcNAc),_as_do_"goose-type"_lysozym…
T1H2Uniq_Contig_44809_2	307645	Transposase_DDE_domain._Transposase_proteins_are_necessary_for_efficient_DNA_transposition._This_domain_is_a_member_of_the_DDE_superfamily,_which_contain_three_carboxylate_residues_that_are_believed_to_be_responsible_for_coordinating_metal_ions_needed_for_catalysis._The_catalytic_activity_of_this_enzyme_involves_DNA_cleavage_at_a_specific_site_followed_by_a_strand_transfer_reaction._This_family_c…
T1H2Uniq_Contig_46138_2	153089	Class_II_ribonucleotide_reductase,_dimeric_form._Ribonucleotide_reductase_(RNR)_catalyzes_the_reductive_synthesis_of_deoxyribonucleotides_from_their_corresponding_ribonucleotides._It_provides_the_precursors_necessary_for_DNA_synthesis._RNRs_are_separated_into_three_classes_based_on_their_metallocofactor_usage._Class_I_RNRs,_found_in_eukaryotes,_bacteria,_and_bacteriophage,_use_a_diiron-tyrosyl_ra…
T1H2Uniq_Contig_46435_1	316407	Chaperone_of_endosialidase._This_is_the_very_C-terminal,_chaperone,_domain_of_the_bacteriophage_protein_endosialidase._It_releases_itself,_via_the_serine-lysine_dyad_at_the_N-terminus,_from_the_remainder_of_the_end-tail-spike._Cleavage_occurs_after_the_threonine_which_is_the_final_residue_of_the_End-tail-spike_family,_pfam12219._The_endosialidase_protein_forms_homotrimeric_molecules_in_bacterioph…
T1H3Uniq_Contig_373_1	237974	bacteriophage_N4_adsorption_protein_B;_Provisional
T1H3Uniq_Contig_465_2	237974	bacteriophage_N4_adsorption_protein_B;_Provisional
T1H3Uniq_Contig_1093_2	308774	Outer_membrane_protein_transport_protein_(OMPP1/FadL/TodX)._This_family_includes_TodX_from_Pseudomonas_putida_F1_and_TbuX_from_Ralstonia_pickettii_PKO1._These_are_membrane_proteins_of_uncertain_function_that_are_involved_in_toluene_catabolism._Related_proteins_involved_in_the_degradation_of_similar_aromatic_hydrocarbons_are_also_in_this_family,_such_as_CymD._This_family_also_includes_FadL_involve…
T1H3Uniq_Contig_1891_1	273775	phage_protein,_HK97_gp10_family._This_model_represents_an_uncharacterized,_highly_divergent_bacteriophage_family._The_family_includes_gp10_from_HK022_and_HK97._It_appears_related_to_TIGR01635,_a_phage_morphogenesis_family_believed_to_be_involved_in_tail_completion._[Mobile_and_extrachromosomal_element_functions,_Prophage_functions]
T1H3Uniq_Contig_2175_1	307645	Transposase_DDE_domain._Transposase_proteins_are_necessary_for_efficient_DNA_transposition._This_domain_is_a_member_of_the_DDE_superfamily,_which_contain_three_carboxylate_residues_that_are_believed_to_be_responsible_for_coordinating_metal_ions_needed_for_catalysis._The_catalytic_activity_of_this_enzyme_involves_DNA_cleavage_at_a_specific_site_followed_by_a_strand_transfer_reaction._This_family_c…
T1H3Uniq_Contig_3449_2	283675	Host-nuclease_inhibitor_protein_Gam._The_Gam_protein_inhibits_RecBCD_nuclease_and_is_found_in_both_bacteria_and_bacteriophage.
T1H3Uniq_Contig_4886_1	271180	C-terminal_catalytic_domain_of_Cre_recombinase_(also_called_integrase)._Cre-like_recombinases_are_tyrosine_based_site_specific_recombinases._They_belong_to_the_superfamily_of_DNA_breaking-rejoining_enzymes,_which_share_the_same_fold_in_their_catalytic_domain_and_the_overall_reaction_mechanism._The_bacteriophage_P1_Cre_recombinase_maintains_the_circular_phage_replicon_in_a_monomeric_state_by_catal…
T1H3Uniq_Contig_4958_2	271182	Bacteriophage_P4_integrase,_C-terminal_catalytic_domain._P4-like_integrases_are_found_in_temperate_bacteriophages,_integrative_plasmids,_pathogenicity_and_symbiosis_islands,_and_other_mobile_genetic_elements._The_P4_integrase_mediates_integrative_and_excisive_site-specific_recombination_between_two_sites,_called_attachment_sites,_located_on_the_phage_genome_and_the_bacterial_chromosome._The_phage…
T1H3Uniq_Contig_5033_2	307645	Transposase_DDE_domain._Transposase_proteins_are_necessary_for_efficient_DNA_transposition._This_domain_is_a_member_of_the_DDE_superfamily,_which_contain_three_carboxylate_residues_that_are_believed_to_be_responsible_for_coordinating_metal_ions_needed_for_catalysis._The_catalytic_activity_of_this_enzyme_involves_DNA_cleavage_at_a_specific_site_followed_by_a_strand_transfer_reaction._This_family_c…
T1H3Uniq_Contig_5093_2	238082	Beta_clamp_domain.__The_beta_subunit_(processivity_factor)_of_DNA_polymerase_III_holoenzyme,_refered_to_as_the_beta_clamp,_forms_a_ring_shaped_dimer_that_encircles_dsDNA_(sliding_clamp)_in_bacteria.__The_beta-clamp_is_structurally_similar_to_the_trimeric_ring_formed_by_PCNA_(found_in_eukaryotes_and_archaea)_and_the_processivity_factor_(found_in_bacteriophages_T4_and_RB69).__This_structural_corres…
T1H3Uniq_Contig_5226_2	237800	bacteriophage_N4_adsorption_protein_B;_Provisional
T1H3Uniq_Contig_5498_1	271181	C-terminal_catalytic_domain_of_Lambda_integrase,_a_tyrosine-based_site-specific_recombinase._Lambda-type_integrases_catalyze_site-specific_integration_and_excision_of_temperate_bacteriophages_and_other_mobile_genetic_elements_to_and_from_the_bacterial_host_chromosome._They_are_tyrosine-based_site-specific_recombinase_and_belong_to_the_superfamily_of_DNA_breaking-rejoining_enzymes,_which_share_the…
T1H3Uniq_Contig_5521_2	316104	GTA_TIM-barrel-like_domain._This_domain_is_found_in_the_gene_transfer_agent_protein._An_unusual_system_of_genetic_exchange_exists_in_the_purple_nonsulfur_bacterium_Rhodobacter_capsulatus._DNA_transmission_is_mediated_by_a_small_bacteriophage-like_particle_called_the_gene_transfer_agent_(GTA)_that_transfers_random_4.5-kb_segments_of_the_producing_cell's_genome_to_recipient_cells,_where_allelic_rep…
T1H3Uniq_Contig_5837_2	271182	Bacteriophage_P4_integrase,_C-terminal_catalytic_domain._P4-like_integrases_are_found_in_temperate_bacteriophages,_integrative_plasmids,_pathogenicity_and_symbiosis_islands,_and_other_mobile_genetic_elements._The_P4_integrase_mediates_integrative_and_excisive_site-specific_recombination_between_two_sites,_called_attachment_sites,_located_on_the_phage_genome_and_the_bacterial_chromosome._The_phage…
T1H3Uniq_Contig_6336_2	271182	Bacteriophage_P4_integrase,_C-terminal_catalytic_domain._P4-like_integrases_are_found_in_temperate_bacteriophages,_integrative_plasmids,_pathogenicity_and_symbiosis_islands,_and_other_mobile_genetic_elements._The_P4_integrase_mediates_integrative_and_excisive_site-specific_recombination_between_two_sites,_called_attachment_sites,_located_on_the_phage_genome_and_the_bacterial_chromosome._The_phage…
T1H3Uniq_Contig_6548_12	274075	RNA_ligase,_DRB0094_family._The_member_of_this_family_from_Deinococcus_radiodurans,_a_species_that_withstands_and_recovers_from_extensive_radiation_or_dessication_damage,_is_an_apparent_RNA_ligase._It_repairs_RNA_stand_breaks_in_nicked_DNA:RNA_and_RNA:RNA_but_not_DNA:DNA_duplexes._It_has_adenylyltransferase_activity_associated_with_the_C-terminal_domain._Related_proteins_also_in_this_family_are_f…
T1H3Uniq_Contig_6568_1	238157	Lytic_Transglycosylase_(LT)__and_Goose_Egg_White_Lysozyme_(GEWL)_domain._Members_include_the_soluble_and__insoluble_membrane-bound_LTs_in_bacteria,_the_LTs_in_bacteriophage_lambda,_as_well_as,_the_eukaryotic_"goose-type"_lysozymes_(GEWL).__LTs_catalyze_the_cleavage_of_the_beta-1,4-glycosidic_bond_between_N-acetylmuramic_acid_(MurNAc)_and_N-acetyl-D-glucosamine_(GlcNAc),_as_do_"goose-type"_lysozym…
T1H3Uniq_Contig_6689_1	269822	proline-alanine-alanine-arginine_(PAAR)_domain._This_domain_is_found_in_the_PAAR_(proline-alanine-alanine-arginine)_repeat_family,_where_it_forms_a_sharp_conical_extension_on_the_VgrG_spike,_a_trimeric_protein_complex_of_the_bacterial_type_VI_secretion_system_(T6SS)._The_T6SS_is_responsible_for_translocation_of_a_wide_variety_of_toxic_effector_molecules,_allowing_predatory_cells_to_kill_prokaryot…
T1H3Uniq_Contig_7818_1	239737	Serine_Recombinase_(SR)_family,_Resolvase_and_Invertase_subfamily,_catalytic_domain;_members_contain_a_C-terminal_DNA_binding_domain._Serine_recombinases_catalyze_site-specific_recombination_of_DNA_molecules_by_a_concerted,_four-strand_cleavage_and_rejoining_mechanism_which_involves_a_transient_phosphoserine_linkage_between_DNA_and_the_enzyme._They_are_functionally_versatile_and_include_resolvase…
T1H3Uniq_Contig_8662_1	153089	Class_II_ribonucleotide_reductase,_dimeric_form._Ribonucleotide_reductase_(RNR)_catalyzes_the_reductive_synthesis_of_deoxyribonucleotides_from_their_corresponding_ribonucleotides._It_provides_the_precursors_necessary_for_DNA_synthesis._RNRs_are_separated_into_three_classes_based_on_their_metallocofactor_usage._Class_I_RNRs,_found_in_eukaryotes,_bacteria,_and_bacteriophage,_use_a_diiron-tyrosyl_ra…
T1H3Uniq_Contig_9431_1	271175	DNA_breaking-rejoining_enzymes,_C-terminal_catalytic_domain._The_DNA_breaking-rejoining_enzyme_superfamily_includes_type_IB_topoisomerases_and_tyrosine_based_site-specific_recombinases_(integrases)_that_share_the_same_fold_in_their_catalytic_domain_containing_conserved_active_site_residues._The_best-studied_members_of_this_diverse_superfamily_include_Human_topoisomerase_I,_the_bacteriophage_lambd…
T1H3Uniq_Contig_9641_2	314336	Protein_of_unknown_function_(DUF3168)._This_family_of_proteins_has_no_known_function_but_is_likely_to_be_a_component_of_bacteriophage.
T1H3Uniq_Contig_9692_4	271180	C-terminal_catalytic_domain_of_Cre_recombinase_(also_called_integrase)._Cre-like_recombinases_are_tyrosine_based_site_specific_recombinases._They_belong_to_the_superfamily_of_DNA_breaking-rejoining_enzymes,_which_share_the_same_fold_in_their_catalytic_domain_and_the_overall_reaction_mechanism._The_bacteriophage_P1_Cre_recombinase_maintains_the_circular_phage_replicon_in_a_monomeric_state_by_catal…
T1H3Uniq_Contig_10504_1	314336	Protein_of_unknown_function_(DUF3168)._This_family_of_proteins_has_no_known_function_but_is_likely_to_be_a_component_of_bacteriophage.
T1H3Uniq_Contig_10837_3	316104	GTA_TIM-barrel-like_domain._This_domain_is_found_in_the_gene_transfer_agent_protein._An_unusual_system_of_genetic_exchange_exists_in_the_purple_nonsulfur_bacterium_Rhodobacter_capsulatus._DNA_transmission_is_mediated_by_a_small_bacteriophage-like_particle_called_the_gene_transfer_agent_(GTA)_that_transfers_random_4.5-kb_segments_of_the_producing_cell's_genome_to_recipient_cells,_where_allelic_rep…
T1H3Uniq_Contig_10900_2	307645	Transposase_DDE_domain._Transposase_proteins_are_necessary_for_efficient_DNA_transposition._This_domain_is_a_member_of_the_DDE_superfamily,_which_contain_three_carboxylate_residues_that_are_believed_to_be_responsible_for_coordinating_metal_ions_needed_for_catalysis._The_catalytic_activity_of_this_enzyme_involves_DNA_cleavage_at_a_specific_site_followed_by_a_strand_transfer_reaction._This_family_c…
T1H3Uniq_Contig_11011_1	271182	Bacteriophage_P4_integrase,_C-terminal_catalytic_domain._P4-like_integrases_are_found_in_temperate_bacteriophages,_integrative_plasmids,_pathogenicity_and_symbiosis_islands,_and_other_mobile_genetic_elements._The_P4_integrase_mediates_integrative_and_excisive_site-specific_recombination_between_two_sites,_called_attachment_sites,_located_on_the_phage_genome_and_the_bacterial_chromosome._The_phage…
T1H3Uniq_Contig_11621_2	307645	Transposase_DDE_domain._Transposase_proteins_are_necessary_for_efficient_DNA_transposition._This_domain_is_a_member_of_the_DDE_superfamily,_which_contain_three_carboxylate_residues_that_are_believed_to_be_responsible_for_coordinating_metal_ions_needed_for_catalysis._The_catalytic_activity_of_this_enzyme_involves_DNA_cleavage_at_a_specific_site_followed_by_a_strand_transfer_reaction._This_family_c…
T1H3Uniq_Contig_12859_1	318812	DNA-packaging_protein_gp3._DNA-packaging_protein_gp3_(terminase_small_subunit)_is_involved_in_DNA_packing_in_bacteriophage._it_contains_a_channel_where_DNA_is_bound_and_passed_to_DNA-packaging_protein_gp2_(terminase_large_subunit).
T1H3Uniq_Contig_13263_1	271175	DNA_breaking-rejoining_enzymes,_C-terminal_catalytic_domain._The_DNA_breaking-rejoining_enzyme_superfamily_includes_type_IB_topoisomerases_and_tyrosine_based_site-specific_recombinases_(integrases)_that_share_the_same_fold_in_their_catalytic_domain_containing_conserved_active_site_residues._The_best-studied_members_of_this_diverse_superfamily_include_Human_topoisomerase_I,_the_bacteriophage_lambd…
T1H3Uniq_Contig_14209_2	316844	Abortive_infection_C-terminus._This_domain_is_found_at_the_C-terminus_of_the_Lactococcus_lactis_abortive_infection_protein_Abi-859._This_protein_confers_bacteriophage_resistance.
T1H3Uniq_Contig_15444_2	314322	Holin_of_3TMs,_for_gene-transfer_release._This_is_a_family_of_bacterial_3TM_holins._In_Rhodobacter_capsulatus_the_protein_is_expressed_just_overlapping_and_downstream_of_a_putative_N-acetylmuramidase_lysozyme_(an_endolysin)_thought_to_be_responsible_for_lysing_a_phage_particle,_RcGTA_-_a_gene-transfer_agent._A_holin_would_be_necessary_for_such_an_endolysin_to_access_the_peptidoglycan._Gene-transf…
T1H3Uniq_Contig_15468_3	185710	Adenylation_domain_of_eukaryotic_DNA_Ligase_I._ATP-dependent_polynucleotide_ligases_catalyze_phosphodiester_bond_formation_using_nicked_nucleic_acid_substrates_with_the_high_energy_nucleotide_of_ATP_as_a_cofactor_in_a_three_step_reaction_mechanism._DNA_ligases_play_a_vital_role_in_the_diverse_processes_of_DNA_replication,_recombination_and_repair._ATP-dependent_ligases_are_present_in_many_organis…
T1H3Uniq_Contig_15584_3	271182	Bacteriophage_P4_integrase,_C-terminal_catalytic_domain._P4-like_integrases_are_found_in_temperate_bacteriophages,_integrative_plasmids,_pathogenicity_and_symbiosis_islands,_and_other_mobile_genetic_elements._The_P4_integrase_mediates_integrative_and_excisive_site-specific_recombination_between_two_sites,_called_attachment_sites,_located_on_the_phage_genome_and_the_bacterial_chromosome._The_phage…
T1H3Uniq_Contig_16039_2	273690	phage_major_capsid_protein,_HK97_family._This_model_family_represents_the_major_capsid_protein_component_of_the_heads_(capsids)_of_bacteriophage_HK97,_phi-105,_P27,_and_related_phage._This_model_represents_one_of_several_analogous_families_lacking_detectable_sequence_similarity._The_gene_encoding_this_component_is_typically_located_in_an_operon_encoding_the_small_and_large_terminase_subunits,_the…
T1H3Uniq_Contig_16241_2	271181	C-terminal_catalytic_domain_of_Lambda_integrase,_a_tyrosine-based_site-specific_recombinase._Lambda-type_integrases_catalyze_site-specific_integration_and_excision_of_temperate_bacteriophages_and_other_mobile_genetic_elements_to_and_from_the_bacterial_host_chromosome._They_are_tyrosine-based_site-specific_recombinase_and_belong_to_the_superfamily_of_DNA_breaking-rejoining_enzymes,_which_share_the…
T1H3Uniq_Contig_16825_4	307645	Transposase_DDE_domain._Transposase_proteins_are_necessary_for_efficient_DNA_transposition._This_domain_is_a_member_of_the_DDE_superfamily,_which_contain_three_carboxylate_residues_that_are_believed_to_be_responsible_for_coordinating_metal_ions_needed_for_catalysis._The_catalytic_activity_of_this_enzyme_involves_DNA_cleavage_at_a_specific_site_followed_by_a_strand_transfer_reaction._This_family_c…
T1H3Uniq_Contig_17018_4	238157	Lytic_Transglycosylase_(LT)__and_Goose_Egg_White_Lysozyme_(GEWL)_domain._Members_include_the_soluble_and__insoluble_membrane-bound_LTs_in_bacteria,_the_LTs_in_bacteriophage_lambda,_as_well_as,_the_eukaryotic_"goose-type"_lysozymes_(GEWL).__LTs_catalyze_the_cleavage_of_the_beta-1,4-glycosidic_bond_between_N-acetylmuramic_acid_(MurNAc)_and_N-acetyl-D-glucosamine_(GlcNAc),_as_do_"goose-type"_lysozym…
T1H3Uniq_Contig_18090_3	271182	Bacteriophage_P4_integrase,_C-terminal_catalytic_domain._P4-like_integrases_are_found_in_temperate_bacteriophages,_integrative_plasmids,_pathogenicity_and_symbiosis_islands,_and_other_mobile_genetic_elements._The_P4_integrase_mediates_integrative_and_excisive_site-specific_recombination_between_two_sites,_called_attachment_sites,_located_on_the_phage_genome_and_the_bacterial_chromosome._The_phage…
T1H3Uniq_Contig_18665_2	153089	Class_II_ribonucleotide_reductase,_dimeric_form._Ribonucleotide_reductase_(RNR)_catalyzes_the_reductive_synthesis_of_deoxyribonucleotides_from_their_corresponding_ribonucleotides._It_provides_the_precursors_necessary_for_DNA_synthesis._RNRs_are_separated_into_three_classes_based_on_their_metallocofactor_usage._Class_I_RNRs,_found_in_eukaryotes,_bacteria,_and_bacteriophage,_use_a_diiron-tyrosyl_ra…
T1H3Uniq_Contig_19238_1	271182	Bacteriophage_P4_integrase,_C-terminal_catalytic_domain._P4-like_integrases_are_found_in_temperate_bacteriophages,_integrative_plasmids,_pathogenicity_and_symbiosis_islands,_and_other_mobile_genetic_elements._The_P4_integrase_mediates_integrative_and_excisive_site-specific_recombination_between_two_sites,_called_attachment_sites,_located_on_the_phage_genome_and_the_bacterial_chromosome._The_phage…
T1H3Uniq_Contig_19349_1	307645	Transposase_DDE_domain._Transposase_proteins_are_necessary_for_efficient_DNA_transposition._This_domain_is_a_member_of_the_DDE_superfamily,_which_contain_three_carboxylate_residues_that_are_believed_to_be_responsible_for_coordinating_metal_ions_needed_for_catalysis._The_catalytic_activity_of_this_enzyme_involves_DNA_cleavage_at_a_specific_site_followed_by_a_strand_transfer_reaction._This_family_c…
T1H3Uniq_Contig_20158_4	310457	Phage_terminase_large_subunit_(GpA)._This_family_consists_of_several_phage_terminase_large_subunit_proteins_as_well_as_related_sequences_from_several_bacterial_species._The_DNA_packaging_enzyme_of_bacteriophage_lambda,_terminase,_is_a_heteromultimer_composed_of_a_small_subunit,_gpNu1,_and_a_large_subunit,_gpA,_products_of_the_Nu1_and_A_genes,_respectively._Terminase_is_involved_in_the_site-specif…
T1H3Uniq_Contig_22313_3	309231	Mycobacterial_4_TMS_phage_holin,_superfamily_IV._These_proteins_are_predicted_transmembrane_proteins_with_probably_four_transmembrane_spans._The_1.E.40_is_represented_by_the_mycobacterial_4_phage_holin,_but_it_also_contains_many_cyanobacterial._proteobacterial_and_firmicute_proteins._Holins_are_encoded_within_the_genomes_of_Gram-positive_and_Gram-negative_bacteria_as_well_as_in_those_of_the_bacte…
T1H3Uniq_Contig_23161_1	271181	C-terminal_catalytic_domain_of_Lambda_integrase,_a_tyrosine-based_site-specific_recombinase._Lambda-type_integrases_catalyze_site-specific_integration_and_excision_of_temperate_bacteriophages_and_other_mobile_genetic_elements_to_and_from_the_bacterial_host_chromosome._They_are_tyrosine-based_site-specific_recombinase_and_belong_to_the_superfamily_of_DNA_breaking-rejoining_enzymes,_which_share_the…
T1H3Uniq_Contig_23811_1	271175	DNA_breaking-rejoining_enzymes,_C-terminal_catalytic_domain._The_DNA_breaking-rejoining_enzyme_superfamily_includes_type_IB_topoisomerases_and_tyrosine_based_site-specific_recombinases_(integrases)_that_share_the_same_fold_in_their_catalytic_domain_containing_conserved_active_site_residues._The_best-studied_members_of_this_diverse_superfamily_include_Human_topoisomerase_I,_the_bacteriophage_lambd…
T1H3Uniq_Contig_24115_4	237974	bacteriophage_N4_adsorption_protein_B;_Provisional
T1H3Uniq_Contig_24468_1	283501	Nucleopolyhedrovirus_late_expression_factor_3_(LEF-3)._This_family_consists_of_LEF-3_Nucleopolyhedrovirus_late_expression_factor_3_(LEF-3)_sequences_which_are_known_to_be_ssDNA-binding_proteins._Alkaline_nuclease_(AN)_and_LEF-3_may_participate_in_homologous_recombination_of_the_baculovirus_genome_in_a_manner_similar_to_that_of_exonuclease_(Redalpha)_and_DNA-binding_protein_(Redbeta)_of_the_Red-me…
T1H3Uniq_Contig_24515_4	237974	bacteriophage_N4_adsorption_protein_B;_Provisional
T1H3Uniq_Contig_25620_2	316104	GTA_TIM-barrel-like_domain._This_domain_is_found_in_the_gene_transfer_agent_protein._An_unusual_system_of_genetic_exchange_exists_in_the_purple_nonsulfur_bacterium_Rhodobacter_capsulatus._DNA_transmission_is_mediated_by_a_small_bacteriophage-like_particle_called_the_gene_transfer_agent_(GTA)_that_transfers_random_4.5-kb_segments_of_the_producing_cell's_genome_to_recipient_cells,_where_allelic_rep…
T1H3Uniq_Contig_25932_1	271182	Bacteriophage_P4_integrase,_C-terminal_catalytic_domain._P4-like_integrases_are_found_in_temperate_bacteriophages,_integrative_plasmids,_pathogenicity_and_symbiosis_islands,_and_other_mobile_genetic_elements._The_P4_integrase_mediates_integrative_and_excisive_site-specific_recombination_between_two_sites,_called_attachment_sites,_located_on_the_phage_genome_and_the_bacterial_chromosome._The_phage…
T1H3Uniq_Contig_25949_2	310457	Phage_terminase_large_subunit_(GpA)._This_family_consists_of_several_phage_terminase_large_subunit_proteins_as_well_as_related_sequences_from_several_bacterial_species._The_DNA_packaging_enzyme_of_bacteriophage_lambda,_terminase,_is_a_heteromultimer_composed_of_a_small_subunit,_gpNu1,_and_a_large_subunit,_gpA,_products_of_the_Nu1_and_A_genes,_respectively._Terminase_is_involved_in_the_site-specif…
T1H3Uniq_Contig_26167_1	314530	Protein_of_unknown_function_(DUF3277)._This_family_of_proteins_represents_a_putative_bacteriophage_protein._No_function_is_currently_known.
T1H3Uniq_Contig_26796_1	271182	Bacteriophage_P4_integrase,_C-terminal_catalytic_domain._P4-like_integrases_are_found_in_temperate_bacteriophages,_integrative_plasmids,_pathogenicity_and_symbiosis_islands,_and_other_mobile_genetic_elements._The_P4_integrase_mediates_integrative_and_excisive_site-specific_recombination_between_two_sites,_called_attachment_sites,_located_on_the_phage_genome_and_the_bacterial_chromosome._The_phage…
T1H3Uniq_Contig_27010_2	310649	Phage_tail_tube_protein._characterized_members_are_major_tail_tube_proteins_from_various_phages,_including_lactococcal_temperate_bacteriophage_TP901-1.
T1H3Uniq_Contig_27251_6	314594	Protein_of_unknwon_function_(DUF3310)._This_is_a_family_of_conserved_bacteriophage_proteins_of_unknown_function.
T1H3Uniq_Contig_27339_2	153446	Head-Tail_Connector_Protein_gp6_of_Bacteriophage_HK97_and_similar_proteins._The_bacteriophage_HK97_gp6_protein_is_critical_in_the_assembly_of_the_connector,_a_specialized_structure_that_serves_as_an_interface_for_head_and_tail_attachment,_as_well_as_a_point_at_which_DNA_exits_the_head_during_infection_by_the_bacteriophage._It_forms_a_dodecameric_ring_structure_that_comprises_the_middle_ring_of_th…
T1H3Uniq_Contig_27678_2	286399	Bacteriophage,_scaffolding_protein._Members_of_this_family_of_scaffolding_proteins_are_produced_by_various_bacteriophages.
T1H3Uniq_Contig_29707_1	271182	Bacteriophage_P4_integrase,_C-terminal_catalytic_domain._P4-like_integrases_are_found_in_temperate_bacteriophages,_integrative_plasmids,_pathogenicity_and_symbiosis_islands,_and_other_mobile_genetic_elements._The_P4_integrase_mediates_integrative_and_excisive_site-specific_recombination_between_two_sites,_called_attachment_sites,_located_on_the_phage_genome_and_the_bacterial_chromosome._The_phage…
T1H3Uniq_Contig_29827_3	309316	GtrA-like_protein._Members_of_this_family_are_predicted_to_be_integral_membrane_proteins_with_three_or_four_transmembrane_spans._They_are_involved_in_the_synthesis_of_cell_surface_polysaccharides._The_GtrA_family_are_a_subset_of_this_family._GtrA_is_predicted_to_be_an_integral_membrane_protein_with_4_transmembrane_spans._It_is_involved_is_in_O_antigen_modification_by_Shigella_flexneri_bacteriopha…
T1H3Uniq_Contig_31029_2	237800	bacteriophage_N4_adsorption_protein_B;_Provisional
T1H3Uniq_Contig_31126_2	307645	Transposase_DDE_domain._Transposase_proteins_are_necessary_for_efficient_DNA_transposition._This_domain_is_a_member_of_the_DDE_superfamily,_which_contain_three_carboxylate_residues_that_are_believed_to_be_responsible_for_coordinating_metal_ions_needed_for_catalysis._The_catalytic_activity_of_this_enzyme_involves_DNA_cleavage_at_a_specific_site_followed_by_a_strand_transfer_reaction._This_family_c…
T1H3Uniq_Contig_31250_1	314507	P22_coat_protein_-_gene_protein_5._This_family_of_proteins_represents_gene_product_5_from_bacteriophage_P22._This_protein_is_involved_in_the_formation_of_the_pro-capsid_shells_in_the_bacteriophage._In_total,_there_are_415_molecules_of_the_coat_protein_which_are_arranged_in_an_icosahedral_shell.
T1H3Uniq_Contig_31671_2	310457	Phage_terminase_large_subunit_(GpA)._This_family_consists_of_several_phage_terminase_large_subunit_proteins_as_well_as_related_sequences_from_several_bacterial_species._The_DNA_packaging_enzyme_of_bacteriophage_lambda,_terminase,_is_a_heteromultimer_composed_of_a_small_subunit,_gpNu1,_and_a_large_subunit,_gpA,_products_of_the_Nu1_and_A_genes,_respectively._Terminase_is_involved_in_the_site-specif…
T1H3Uniq_Contig_32381_1	316104	GTA_TIM-barrel-like_domain._This_domain_is_found_in_the_gene_transfer_agent_protein._An_unusual_system_of_genetic_exchange_exists_in_the_purple_nonsulfur_bacterium_Rhodobacter_capsulatus._DNA_transmission_is_mediated_by_a_small_bacteriophage-like_particle_called_the_gene_transfer_agent_(GTA)_that_transfers_random_4.5-kb_segments_of_the_producing_cell's_genome_to_recipient_cells,_where_allelic_rep…
T1H3Uniq_Contig_32512_2	238157	Lytic_Transglycosylase_(LT)__and_Goose_Egg_White_Lysozyme_(GEWL)_domain._Members_include_the_soluble_and__insoluble_membrane-bound_LTs_in_bacteria,_the_LTs_in_bacteriophage_lambda,_as_well_as,_the_eukaryotic_"goose-type"_lysozymes_(GEWL).__LTs_catalyze_the_cleavage_of_the_beta-1,4-glycosidic_bond_between_N-acetylmuramic_acid_(MurNAc)_and_N-acetyl-D-glucosamine_(GlcNAc),_as_do_"goose-type"_lysozym…
T1H3Uniq_Contig_32516_1	316407	Chaperone_of_endosialidase._This_is_the_very_C-terminal,_chaperone,_domain_of_the_bacteriophage_protein_endosialidase._It_releases_itself,_via_the_serine-lysine_dyad_at_the_N-terminus,_from_the_remainder_of_the_end-tail-spike._Cleavage_occurs_after_the_threonine_which_is_the_final_residue_of_the_End-tail-spike_family,_pfam12219._The_endosialidase_protein_forms_homotrimeric_molecules_in_bacterioph…
T1H3Uniq_Contig_32982_1	271182	Bacteriophage_P4_integrase,_C-terminal_catalytic_domain._P4-like_integrases_are_found_in_temperate_bacteriophages,_integrative_plasmids,_pathogenicity_and_symbiosis_islands,_and_other_mobile_genetic_elements._The_P4_integrase_mediates_integrative_and_excisive_site-specific_recombination_between_two_sites,_called_attachment_sites,_located_on_the_phage_genome_and_the_bacterial_chromosome._The_phage…
T1H3Uniq_Contig_34448_3	271182	Bacteriophage_P4_integrase,_C-terminal_catalytic_domain._P4-like_integrases_are_found_in_temperate_bacteriophages,_integrative_plasmids,_pathogenicity_and_symbiosis_islands,_and_other_mobile_genetic_elements._The_P4_integrase_mediates_integrative_and_excisive_site-specific_recombination_between_two_sites,_called_attachment_sites,_located_on_the_phage_genome_and_the_bacterial_chromosome._The_phage…
T1H3Uniq_Contig_34463_3	273690	phage_major_capsid_protein,_HK97_family._This_model_family_represents_the_major_capsid_protein_component_of_the_heads_(capsids)_of_bacteriophage_HK97,_phi-105,_P27,_and_related_phage._This_model_represents_one_of_several_analogous_families_lacking_detectable_sequence_similarity._The_gene_encoding_this_component_is_typically_located_in_an_operon_encoding_the_small_and_large_terminase_subunits,_the…
T1H3Uniq_Contig_35046_4	309316	GtrA-like_protein._Members_of_this_family_are_predicted_to_be_integral_membrane_proteins_with_three_or_four_transmembrane_spans._They_are_involved_in_the_synthesis_of_cell_surface_polysaccharides._The_GtrA_family_are_a_subset_of_this_family._GtrA_is_predicted_to_be_an_integral_membrane_protein_with_4_transmembrane_spans._It_is_involved_is_in_O_antigen_modification_by_Shigella_flexneri_bacteriopha…
T1H3Uniq_Contig_35579_1	307645	Transposase_DDE_domain._Transposase_proteins_are_necessary_for_efficient_DNA_transposition._This_domain_is_a_member_of_the_DDE_superfamily,_which_contain_three_carboxylate_residues_that_are_believed_to_be_responsible_for_coordinating_metal_ions_needed_for_catalysis._The_catalytic_activity_of_this_enzyme_involves_DNA_cleavage_at_a_specific_site_followed_by_a_strand_transfer_reaction._This_family_c…
T1H3Uniq_Contig_35933_1	307645	Transposase_DDE_domain._Transposase_proteins_are_necessary_for_efficient_DNA_transposition._This_domain_is_a_member_of_the_DDE_superfamily,_which_contain_three_carboxylate_residues_that_are_believed_to_be_responsible_for_coordinating_metal_ions_needed_for_catalysis._The_catalytic_activity_of_this_enzyme_involves_DNA_cleavage_at_a_specific_site_followed_by_a_strand_transfer_reaction._This_family_c…
T1H3Uniq_Contig_36367_4	271180	C-terminal_catalytic_domain_of_Cre_recombinase_(also_called_integrase)._Cre-like_recombinases_are_tyrosine_based_site_specific_recombinases._They_belong_to_the_superfamily_of_DNA_breaking-rejoining_enzymes,_which_share_the_same_fold_in_their_catalytic_domain_and_the_overall_reaction_mechanism._The_bacteriophage_P1_Cre_recombinase_maintains_the_circular_phage_replicon_in_a_monomeric_state_by_catal…
T1H3Uniq_Contig_36429_1	310457	Phage_terminase_large_subunit_(GpA)._This_family_consists_of_several_phage_terminase_large_subunit_proteins_as_well_as_related_sequences_from_several_bacterial_species._The_DNA_packaging_enzyme_of_bacteriophage_lambda,_terminase,_is_a_heteromultimer_composed_of_a_small_subunit,_gpNu1,_and_a_large_subunit,_gpA,_products_of_the_Nu1_and_A_genes,_respectively._Terminase_is_involved_in_the_site-specif…
T1H3Uniq_Contig_36668_1	133475	Peptidoglycan_recognition_proteins_(PGRPs)_are_pattern_recognition_receptors_that_bind,_and_in_certain_cases,_hydrolyze_peptidoglycans_(PGNs)_of_bacterial_cell_walls._PGRPs_have_been_divided_into_three_classes:_short_PGRPs_(PGRP-S),_that_are_small_(20_kDa)_extracellular_proteins;_intermediate_PGRPs_(PGRP-I)_that_are_40-45_kDa_and_are_predicted_to_be_transmembrane_proteins;_and_long_PGRPs_(PGRP-L)…
T1H3Uniq_Contig_37872_1	271182	Bacteriophage_P4_integrase,_C-terminal_catalytic_domain._P4-like_integrases_are_found_in_temperate_bacteriophages,_integrative_plasmids,_pathogenicity_and_symbiosis_islands,_and_other_mobile_genetic_elements._The_P4_integrase_mediates_integrative_and_excisive_site-specific_recombination_between_two_sites,_called_attachment_sites,_located_on_the_phage_genome_and_the_bacterial_chromosome._The_phage…
T1H3Uniq_Contig_38272_1	271181	C-terminal_catalytic_domain_of_Lambda_integrase,_a_tyrosine-based_site-specific_recombinase._Lambda-type_integrases_catalyze_site-specific_integration_and_excision_of_temperate_bacteriophages_and_other_mobile_genetic_elements_to_and_from_the_bacterial_host_chromosome._They_are_tyrosine-based_site-specific_recombinase_and_belong_to_the_superfamily_of_DNA_breaking-rejoining_enzymes,_which_share_the…
T1H3Uniq_Contig_38434_3	237800	bacteriophage_N4_adsorption_protein_B;_Provisional
T1H3Uniq_Contig_38769_1	173776	TOPRIM_OLD:_topoisomerase-primase_(TOPRIM)_nucleotidyl_transferase/hydrolase_domain_of_the_type_found_in_bacterial_and_archaeal_nucleases_of_the_OLD_(overcome_lysogenization_defect)_family.__The_bacteriophage_P2_OLD_protein,_which_has_DNase_as_well_as_RNase_activity,_consists_of_an_N-terminal_ABC-type_ATPase_domain_and_a_C-terminal_Toprim_domain;_the_nuclease_activity_of_OLD_is_stimulated_by_ATP,…
T1H3Uniq_Contig_38884_1	307645	Transposase_DDE_domain._Transposase_proteins_are_necessary_for_efficient_DNA_transposition._This_domain_is_a_member_of_the_DDE_superfamily,_which_contain_three_carboxylate_residues_that_are_believed_to_be_responsible_for_coordinating_metal_ions_needed_for_catalysis._The_catalytic_activity_of_this_enzyme_involves_DNA_cleavage_at_a_specific_site_followed_by_a_strand_transfer_reaction._This_family_c…
T1H3Uniq_Contig_39898_1	311615	Abi-like_protein._This_family,_found_in_various_bacterial_species,_contains_sequences_that_are_similar_to_the_Abi_group_of_proteins,_which_are_involved_in_bacteriophage_resistance_mediated_by_abortive_infection_in_Lactococcus_species._The_proteins_are_thought_to_have_helix-turn-helix_motifs,_found_in_many_DNA-binding_proteins,_allowing_them_to_perform_their_function.
T1H3Uniq_Contig_39903_2	271182	Bacteriophage_P4_integrase,_C-terminal_catalytic_domain._P4-like_integrases_are_found_in_temperate_bacteriophages,_integrative_plasmids,_pathogenicity_and_symbiosis_islands,_and_other_mobile_genetic_elements._The_P4_integrase_mediates_integrative_and_excisive_site-specific_recombination_between_two_sites,_called_attachment_sites,_located_on_the_phage_genome_and_the_bacterial_chromosome._The_phage…
T1H3Uniq_Contig_40471_2	128941	Animal_peptidoglycan_recognition_proteins_homologous_to_Bacteriophage_T3_lysozyme._The_bacteriophage_molecule,_but_not_its_moth_homologue,_has_been_shown_to_have_N-acetylmuramoyl-L-alanine_amidase_activity._One_member_of_this_family,_Tag7,_is_a_cytokine.
T1H3Uniq_Contig_40703_1	307645	Transposase_DDE_domain._Transposase_proteins_are_necessary_for_efficient_DNA_transposition._This_domain_is_a_member_of_the_DDE_superfamily,_which_contain_three_carboxylate_residues_that_are_believed_to_be_responsible_for_coordinating_metal_ions_needed_for_catalysis._The_catalytic_activity_of_this_enzyme_involves_DNA_cleavage_at_a_specific_site_followed_by_a_strand_transfer_reaction._This_family_c…
T1H3Uniq_Contig_41090_2	238157	Lytic_Transglycosylase_(LT)__and_Goose_Egg_White_Lysozyme_(GEWL)_domain._Members_include_the_soluble_and__insoluble_membrane-bound_LTs_in_bacteria,_the_LTs_in_bacteriophage_lambda,_as_well_as,_the_eukaryotic_"goose-type"_lysozymes_(GEWL).__LTs_catalyze_the_cleavage_of_the_beta-1,4-glycosidic_bond_between_N-acetylmuramic_acid_(MurNAc)_and_N-acetyl-D-glucosamine_(GlcNAc),_as_do_"goose-type"_lysozym…
T1H3Uniq_Contig_41134_1	237974	bacteriophage_N4_adsorption_protein_B;_Provisional
T1H3Uniq_Contig_41233_4	316104	GTA_TIM-barrel-like_domain._This_domain_is_found_in_the_gene_transfer_agent_protein._An_unusual_system_of_genetic_exchange_exists_in_the_purple_nonsulfur_bacterium_Rhodobacter_capsulatus._DNA_transmission_is_mediated_by_a_small_bacteriophage-like_particle_called_the_gene_transfer_agent_(GTA)_that_transfers_random_4.5-kb_segments_of_the_producing_cell's_genome_to_recipient_cells,_where_allelic_rep…
T1H3Uniq_Contig_43293_2	307645	Transposase_DDE_domain._Transposase_proteins_are_necessary_for_efficient_DNA_transposition._This_domain_is_a_member_of_the_DDE_superfamily,_which_contain_three_carboxylate_residues_that_are_believed_to_be_responsible_for_coordinating_metal_ions_needed_for_catalysis._The_catalytic_activity_of_this_enzyme_involves_DNA_cleavage_at_a_specific_site_followed_by_a_strand_transfer_reaction._This_family_c…
T1H3Uniq_Contig_43730_2	307645	Transposase_DDE_domain._Transposase_proteins_are_necessary_for_efficient_DNA_transposition._This_domain_is_a_member_of_the_DDE_superfamily,_which_contain_three_carboxylate_residues_that_are_believed_to_be_responsible_for_coordinating_metal_ions_needed_for_catalysis._The_catalytic_activity_of_this_enzyme_involves_DNA_cleavage_at_a_specific_site_followed_by_a_strand_transfer_reaction._This_family_c…
T1H3Uniq_Contig_43869_1	291589	Short_tail_fibre_protein_receptor-binding_domain._This_domain_is_a_receptor_binding_domain_found_on_bacteriophage_short_tail_fibre_proteins._It_contains_a_zinc-binding_site_and_a_potential_lipopolysaccharide-binding_site.
T1H3Uniq_Contig_44407_2	270619	3D_domain,_named_for_3_conserved_aspartate_residues,_is_found_in_mltA-like_lytic_transglycosylases_and_numerous_other_contexts._This_family_contains_the_3D_domain,_named_for_its_3_conserved_aspartates._It_is_found_in_conjunction_with_numerous_other_domains_such_as_MltA_(membrane-bound_lytic_murein_transglycosylase_A).__These_aspartates_are_critical_active_site_residues_of_mltA-like_lytic_transgly…
T1H3Uniq_Contig_44589_2	238157	Lytic_Transglycosylase_(LT)__and_Goose_Egg_White_Lysozyme_(GEWL)_domain._Members_include_the_soluble_and__insoluble_membrane-bound_LTs_in_bacteria,_the_LTs_in_bacteriophage_lambda,_as_well_as,_the_eukaryotic_"goose-type"_lysozymes_(GEWL).__LTs_catalyze_the_cleavage_of_the_beta-1,4-glycosidic_bond_between_N-acetylmuramic_acid_(MurNAc)_and_N-acetyl-D-glucosamine_(GlcNAc),_as_do_"goose-type"_lysozym…
T1H3Uniq_Contig_45082_1	309489	Ribonuclease_toxin,_BrnT,_of_type_II_toxin-antitoxin_system._BrnT_is_a_ribonuclease_toxin_of_a_type_II_toxin-antitoxin_system_that_exhibits_a_RelE-like_fold._The_antitoxin_that_neutralizes_this_toxin_is_pfam14384._BrnT_is_found_in_bacteria,_archaea,_bacteriophage,_and_plasmids._BrnT-BrnA_forms_a_2:2_tetrameric_complex_and_autoregulates_its_own_expression,_which_is_induced_by_a_number_of_different…
T1H3Uniq_Contig_45262_1	280467	Scaffold_protein_B._This_is_a_family_of_proteins_from_single-stranded_DNA_bacteriophages._Scaffold_proteins_B_and_D_are_required_for_procapsid_formation._Sixty_copies_of_the_internal_scaffold_protein_B_are_found_in_the_procapsid.
T1H3Uniq_Contig_45270_7	271182	Bacteriophage_P4_integrase,_C-terminal_catalytic_domain._P4-like_integrases_are_found_in_temperate_bacteriophages,_integrative_plasmids,_pathogenicity_and_symbiosis_islands,_and_other_mobile_genetic_elements._The_P4_integrase_mediates_integrative_and_excisive_site-specific_recombination_between_two_sites,_called_attachment_sites,_located_on_the_phage_genome_and_the_bacterial_chromosome._The_phage…
T1H3Uniq_Contig_46090_1	307645	Transposase_DDE_domain._Transposase_proteins_are_necessary_for_efficient_DNA_transposition._This_domain_is_a_member_of_the_DDE_superfamily,_which_contain_three_carboxylate_residues_that_are_believed_to_be_responsible_for_coordinating_metal_ions_needed_for_catalysis._The_catalytic_activity_of_this_enzyme_involves_DNA_cleavage_at_a_specific_site_followed_by_a_strand_transfer_reaction._This_family_c…
T1H3Uniq_Contig_46149_1	311615	Abi-like_protein._This_family,_found_in_various_bacterial_species,_contains_sequences_that_are_similar_to_the_Abi_group_of_proteins,_which_are_involved_in_bacteriophage_resistance_mediated_by_abortive_infection_in_Lactococcus_species._The_proteins_are_thought_to_have_helix-turn-helix_motifs,_found_in_many_DNA-binding_proteins,_allowing_them_to_perform_their_function.
T1H3Uniq_Contig_46947_3	307591	N-acetylmuramoyl-L-alanine_amidase._This_family_includes_zinc_amidases_that_have_N-acetylmuramoyl-L-alanine_amidase_activity_EC:3.5.1.28._This_enzyme_domain_cleaves_the_amide_bond_between_N-acetylmuramoyl_and_L-amino_acids_in_bacterial_cell_walls_(preferentially:_D-lactyl-L-Ala)._The_structure_is_known_for_the_bacteriophage_T7_structure_and_shows_that_two_of_the_conserved_histidines_are_zinc_bind…
T1H3Uniq_Contig_48111_1	271182	Bacteriophage_P4_integrase,_C-terminal_catalytic_domain._P4-like_integrases_are_found_in_temperate_bacteriophages,_integrative_plasmids,_pathogenicity_and_symbiosis_islands,_and_other_mobile_genetic_elements._The_P4_integrase_mediates_integrative_and_excisive_site-specific_recombination_between_two_sites,_called_attachment_sites,_located_on_the_phage_genome_and_the_bacterial_chromosome._The_phage…
T1H3Uniq_Contig_48762_2	310649	Phage_tail_tube_protein._characterized_members_are_major_tail_tube_proteins_from_various_phages,_including_lactococcal_temperate_bacteriophage_TP901-1.
T1H3Uniq_Contig_48925_3	271182	Bacteriophage_P4_integrase,_C-terminal_catalytic_domain._P4-like_integrases_are_found_in_temperate_bacteriophages,_integrative_plasmids,_pathogenicity_and_symbiosis_islands,_and_other_mobile_genetic_elements._The_P4_integrase_mediates_integrative_and_excisive_site-specific_recombination_between_two_sites,_called_attachment_sites,_located_on_the_phage_genome_and_the_bacterial_chromosome._The_phage…
T1H3Uniq_Contig_49315_1	309825	Baseplate_J-like_protein._The_P2_bacteriophage_J_protein_lies_at_the_edge_of_the_baseplate._This_family_also_includes_a_number_of_bacterial_homologs,_which_are_thought_to_have_been_horizontally_transferred.
T1H3Uniq_Contig_49332_2	308774	Outer_membrane_protein_transport_protein_(OMPP1/FadL/TodX)._This_family_includes_TodX_from_Pseudomonas_putida_F1_and_TbuX_from_Ralstonia_pickettii_PKO1._These_are_membrane_proteins_of_uncertain_function_that_are_involved_in_toluene_catabolism._Related_proteins_involved_in_the_degradation_of_similar_aromatic_hydrocarbons_are_also_in_this_family,_such_as_CymD._This_family_also_includes_FadL_involve…
T1H3Uniq_Contig_49419_1	314336	Protein_of_unknown_function_(DUF3168)._This_family_of_proteins_has_no_known_function_but_is_likely_to_be_a_component_of_bacteriophage.
T1H3Uniq_Contig_50389_1	271182	Bacteriophage_P4_integrase,_C-terminal_catalytic_domain._P4-like_integrases_are_found_in_temperate_bacteriophages,_integrative_plasmids,_pathogenicity_and_symbiosis_islands,_and_other_mobile_genetic_elements._The_P4_integrase_mediates_integrative_and_excisive_site-specific_recombination_between_two_sites,_called_attachment_sites,_located_on_the_phage_genome_and_the_bacterial_chromosome._The_phage…
T1H3Uniq_Contig_50744_1	271181	C-terminal_catalytic_domain_of_Lambda_integrase,_a_tyrosine-based_site-specific_recombinase._Lambda-type_integrases_catalyze_site-specific_integration_and_excision_of_temperate_bacteriophages_and_other_mobile_genetic_elements_to_and_from_the_bacterial_host_chromosome._They_are_tyrosine-based_site-specific_recombinase_and_belong_to_the_superfamily_of_DNA_breaking-rejoining_enzymes,_which_share_the…
T1H3Uniq_Contig_50837_1	271182	Bacteriophage_P4_integrase,_C-terminal_catalytic_domain._P4-like_integrases_are_found_in_temperate_bacteriophages,_integrative_plasmids,_pathogenicity_and_symbiosis_islands,_and_other_mobile_genetic_elements._The_P4_integrase_mediates_integrative_and_excisive_site-specific_recombination_between_two_sites,_called_attachment_sites,_located_on_the_phage_genome_and_the_bacterial_chromosome._The_phage…
T1H3Uniq_Contig_51281_2	311341	Putative_Actinobacterial_Holin-X,_holin_superfamily_III._Phage_holin_3_6_is_a_family_of_small_hydrophobic_proteins_with_two_or_three_transmembrane_domains_of_the_Hol-X_family._Holin_proteins_are_produced_by_double-stranded_DNA_bacteriophages_that_use_an_endolysin-holin_strategy_to_achieve_lysis_of_their_hosts._The_endolysins_are_peptidoglycan-degrading_enzymes_that_are_usually_accumulated_in_the_…
T1H3Uniq_Contig_51840_3	153446	Head-Tail_Connector_Protein_gp6_of_Bacteriophage_HK97_and_similar_proteins._The_bacteriophage_HK97_gp6_protein_is_critical_in_the_assembly_of_the_connector,_a_specialized_structure_that_serves_as_an_interface_for_head_and_tail_attachment,_as_well_as_a_point_at_which_DNA_exits_the_head_during_infection_by_the_bacteriophage._It_forms_a_dodecameric_ring_structure_that_comprises_the_middle_ring_of_th…
T1H3Uniq_Contig_51891_1	271182	Bacteriophage_P4_integrase,_C-terminal_catalytic_domain._P4-like_integrases_are_found_in_temperate_bacteriophages,_integrative_plasmids,_pathogenicity_and_symbiosis_islands,_and_other_mobile_genetic_elements._The_P4_integrase_mediates_integrative_and_excisive_site-specific_recombination_between_two_sites,_called_attachment_sites,_located_on_the_phage_genome_and_the_bacterial_chromosome._The_phage…
[truncated: 872 more rows]

## Sheet: 5 - T1H Uniq. Assm. Dom. Hits
Category- General	Category- Specific	PSSMID	H1	H2	H3	H4	H5	H6	H7	H8	H9	H10	Total # Hits	Description
Cellulose degradation	beta-glucosidase	224389	12	7	14	11	2	14	7	8	5	24	104	Periplasmic_beta-glucosidase_and_related_glycosidases_[Carbohydrate_transport_and_metabolism]._
[truncated: 275 more rows]

## Sheet: 6 - Phage Beta Contig annot.
Open Reading Frame (ORF)	PSSMID	Description
[truncated: 253 more rows]

## Sheet: 7 - T24 - Functional gene cat. 
Relative abundance of functional gene categories
[truncated: 1,135 more rows]

[truncated: 5 more sheets: 8 - T24 Uniq. Assm. Info, 9 - T24 Uniq. Nitrogen Dom., 10 - Nitrogen assays-2 weeks, 11 - NH3-NH4 time series, 12 - File descriptions]
